# Supplementary material for: CSF in the ventricles of the brain behaves as a relay medium for arteriovenous pulse wave phase coupling
Source: PLoS One. 2017 Nov 15;12(11):e0181025. doi: 10.1371/journal.pone.0181025 (PMC5687699; doi:10.1371/journal.pone.0181025)
Supplement: S1 Data — (CSV) [file pone.0181025.s015.csv]

ecg	pleth BP	CSF
-0.0037193865873091	30.1538872358282	4.29967193102868
-0.0158693827725536	27.6752117189289	4.29967193102868
-0.0158693827725536	25.6762798504616	4.29967193102868
-0.0133897917143404	24.3969634546426	4.29967193102868
-0.0143816281376257	23.6773479819944	4.29967193102868
-0.0168612191958389	22.8777752346075	4.29967193102868
-0.0166132600900176	22.0782024872206	4.29967193102868
-0.0161173418783749	21.198672465095	4.29967193102868
-0.0121499961852339	19.7594415197986	4.29967193102868
-0.0111581597619486	18.640039673457	4.29967193102868
-0.00867856870373544	17.8404669260701	4.29967193102868
-0.0022316319523812	16.8809796292058	4.29967193102868
0.0632295719844464	15.8415350576029	4.29967193102868
0.065213244831017	14.7221332112612	4.29967193102868
-0.0181010147249455	13.762645914397	4.29967193102868
-0.0300030518043687	12.8031586175327	4.29967193102868
0.185225452048534	11.7637140459297	4.29967193102868
-0.0354581521324377	11.0440985732815	4.29967193102868
-0.0238040741588358	10.1645685511559	4.29967193102868
-0.0176050965133028	9.04516670481428	4.29967193102868
-0.010662241550306	9.92469672693986	4.29967193102868
-0.00198367284655988	14.6421759365225	4.29967193102868
0.00694285496300753	21.0387579156177	4.29967193102868
0.0210765239948226	26.1560234988938	4.29967193102868
0.0374418249790295	29.194399938964	4.29967193102868
0.0662050812543022	31.1133745326925	4.29967193102868
0.108110170138105	32.3926909285115	4.29967193102868
0.13736934462502	32.792477302205	4.29967193102868
0.0865377279316502	32.3926909285115	4.29967193102868
0.0188448920424307	31.0334172579538	4.29967193102868
0.000743877317474605	28.8745708400092	4.29967193102868
-0.000247959105810662	26.5558098725872	4.29967193102868
-0.00123979552909593	24.55687800412	4.29967193102868
-0.00545510032805832	23.5973907072557	4.29967193102868
-0.00843060959791412	22.6379034103914	4.29967193102868
-0.0109102006561273	21.6784161135272	4.29967193102868
-0.00991836423284202	20.7189288166629	4.29967193102868
-0.00942244602119939	19.919356069276	4.29967193102868
-0.00917448691537807	18.9598687724117	4.29967193102868
-0.00644693675134358	18.0003814755475	4.29967193102868
-0.005207141222237	17.2008087281606	4.29967193102868
0.0409132524605279	16.1613641565576	4.29967193102868
0.0820744640268665	15.041962310216	4.29967193102868
-0.00421530479895173	14.002517738613	4.29967193102868
-0.0309948882276539	12.4033722438392	4.29967193102868
0.107862211032283	11.2839703974976	4.24967574578415
0.0614938582436972	10.404440375372	4.29967193102868
-0.0285152971694408	9.92469672693986	4.29967193102868
-0.0173571374074815	9.12512397955297	4.29967193102868
-0.0114061188677699	9.04516670481428	4.29967193102868
-0.00347142748148778	11.683756771191	4.29967193102868
0.00322346837568777	17.4406805523767	4.29967193102868
0.0158693827725749	23.6773479819944	4.29967193102868
0.0329785610742458	27.9950408178836	4.29967193102868
0.060502021820412	30.3138017853056	4.29967193102868
0.0984397650110734	31.5931181811247	4.29967193102868
0.134641794460986	32.1528191042955	4.29967193102868
0.106622415503177	31.5931181811247	4.29967193102868
0.0314908064393179	30.0739299610896	4.29967193102868
0.00198367284658119	27.8351262684063	4.29967193102868
0.000743877317474605	25.6762798504616	4.24967574578415
-0.000247959105810662	24.2370489051652	4.29967193102868
-0.0022316319523812	23.517433432517	4.24967574578415
-0.00471122301059437	22.7178606851301	4.29967193102868
-0.00570305943387963	21.8383306630046	4.24967574578415
-0.00892652780955675	21.0387579156177	4.29967193102868
-0.00793469138627148	20.2391851682308	4.29967193102868
-0.00446326390477305	19.2796978713665	4.29967193102868
-0.00570305943387963	18.0003814755475	4.29967193102868
-0.00347142748148778	17.0408941786832	4.29967193102868
0.0238040741588571	16.0814068818189	4.29967193102868
0.0885214007782208	14.9620050354773	4.29967193102868
0.0200846875715373	14.1624322880904	4.29967193102868
-0.03025101091019	13.3628595407035	4.24967574578415
0.0228122377355718	12.4033722438392	4.24967574578415
0.181258106355393	11.443884946975	4.29967193102868
-0.0490959029526101	10.7242694743268	4.29967193102868
-0.0265316243228703	9.84473945220117	4.29967193102868
-0.0171091783016602	8.8852521553369	4.1496833752951
-0.0111581597619486	9.76478217746248	4.29967193102868
-0.00173571374073856	17.360723277638	4.29967193102868
0.00768673228047148	23.6773479819944	4.29967193102868
0.0247959105821423	28.154955367361	4.29967193102868
0.0458724345769543	30.7135881589991	4.29967193102868
0.0795948729686534	32.1528191042955	4.29967193102868
0.115300984206923	32.8724345769437	4.29967193102868
0.117780575265136	32.6325627527276	4.29967193102868
0.0458724345769543	31.5931181811246	4.29967193102868
0.000991836423295922	29.5142290379187	4.29967193102868
-0.00247959105820251	27.115510795758	4.29967193102868
0.00148775463493856	25.1965362020295	4.29967193102868
0.00322346837568777	23.9172198062105	4.29967193102868
0.00173571374075987	22.6379034103914	4.29967193102868
-0.0022316319523812	21.6784161135272	4.29967193102868
-0.0037193865873091	20.6389715419242	4.29967193102868
-0.00471122301059437	19.5195696955826	4.29967193102868
-0.00396734569313041	18.3202105745022	4.29967193102868
-0.00173571374073856	17.4406805523767	4.29967193102868
-0.00198367284655988	16.5611505302511	4.29967193102868
0.00495918211643699	15.6016632333868	4.29967193102868
0.0756275272755123	14.4822613870452	4.24967574578415
0.0627336537728038	13.3628595407035	4.24967574578415
-0.020084687571516	12.4833295185779	4.29967193102868
-0.02082856488898	11.443884946975	4.29967193102868
0.23531319142444	9.92469672693986	4.24967574578415
-0.0277714198519768	9.36499580376904	4.29967193102868
-0.0198367284656947	8.64538033112084	4.29967193102868
-0.0143816281376257	8.00572213321132	4.29967193102868
-0.00743877317462885	9.28503852903035	4.29967193102868
0.00223163195240251	14.2423895628291	4.29967193102868
0.0126459143968978	21.198672465095	4.29967193102868
0.0247959105821423	26.7157244220646	4.29967193102868
0.0438887617303837	30.2338445105669	4.29967193102868
0.0738918135347631	32.3926909285115	4.29967193102868
0.111581597619603	33.5120927748532	4.29967193102868
0.135633630884271	33.5120927748532	4.29967193102868
0.0808346684977599	31.9129472800794	4.29967193102868
0.0168612191958602	29.8340581368735	4.29967193102868
-0.000743877317453296	27.5152971694515	4.29967193102868
-0.00297550926984515	25.5163653009843	4.29967193102868
-0.000495918211631979	24.3969634546426	4.29967193102868
-0.00247959105820251	23.5973907072557	4.29967193102868
-0.00570305943387963	22.7978179598688	4.29967193102868
-0.00743877317462885	21.8383306630046	4.29967193102868
-0.00942244602119939	21.0387579156177	4.29967193102868
-0.00619897764552227	19.9993133440147	4.29967193102868
-0.00347142748148778	18.9598687724117	4.29967193102868
-0.00446326390477305	17.8404669260701	4.29967193102868
-0.00570305943387963	16.4012359807737	4.29967193102868
0.0446326390478477	15.3617914091707	4.29967193102868
0.0761234454871549	14.3223468375678	4.24967574578415
-0.0123979552910552	13.5227740901809	4.24967574578415
-0.0329785610742245	12.6432440680553	4.29967193102868
0.135881589990092	11.6037994964523	4.29967193102868
0.0141336690318257	10.8841840238041	4.29967193102868
-0.03025101091019	10.1645685511559	4.29967193102868
-0.0235561150530144	9.04516670481428	4.29967193102868
-0.0151255054550897	8.72533760585953	4.29967193102868
-0.00843060959791412	11.3639276722363	4.29967193102868
0.000743877317474605	17.2008087281606	4.29967193102868
0.0138857099260044	25.836194399939	4.29967193102868
0.0277714198519981	29.0344853894866	4.29967193102868
0.0535591668574151	30.9534599832151	4.29967193102868
0.0910009918364339	32.2327763790342	4.29967193102868
0.131418326085309	32.6325627527276	4.29967193102868
0.0942244602121111	32.3127336537729	4.29967193102868
0.0200846875715373	31.1133745326925	4.29967193102868
-0.00619897764552227	29.0344853894866	4.29967193102868
-0.00892652780955675	26.6357671473259	4.29967193102868
-0.0101663233386633	24.7967498283361	4.29967193102868
-0.0081826504920928	23.7573052567331	4.29967193102868
-0.010662241550306	22.9577325093462	4.29967193102868
-0.0123979552910552	21.6784161135272	4.29967193102868
-0.00991836423284202	20.8788433661403	4.29967193102868
-0.00644693675134358	19.919356069276	4.29967193102868
-0.00495918211641568	18.7999542229344	4.29967193102868
-0.00495918211641568	17.600595101854	4.29967193102868
-0.00471122301059437	16.321278706035	4.29967193102868
0.0389295796139574	15.2018768596933	4.29967193102868
0.0857938506141863	14.002517738613	4.29967193102868
-0.00396734569313042	13.0430304417487	4.29967193102868
-0.0327306019684032	11.9236285954071	4.29967193102868
0.0838101777676157	10.5643549248494	4.29967193102868
0.0790989547570107	9.52491035324642	4.29967193102868
-0.0389295796139361	8.40550850690477	4.29967193102868
-0.0240520332646571	7.28610666056312	4.29967193102868
-0.0183489738307668	6.6464484626536	4.29967193102868
-0.0128938735026978	8.56542305638214	4.29967193102868
-0.00297550926984515	13.4428168154422	4.29967193102868
0.014381628137647	19.1197833218891	4.29967193102868
0.0302510109102113	23.517433432517	4.29967193102868
0.0570305943389135	26.1560234988938	4.29967193102868
0.0937285420004684	27.4353398947128	4.29967193102868
0.133897917143522	28.154955367361	4.29967193102868
0.112573434042888	29.194399938964	4.29967193102868
0.0369459067673869	30.7935454337378	4.29967193102868
0.00694285496300753	31.6730754558633	4.29967193102868
0.00198367284658119	30.8735027084764	4.29967193102868
0.00297550926986646	30.0739299610896	4.29967193102868
0.00421530479897304	29.5941863126574	4.29967193102868
0.000743877317474605	28.7146562905318	4.29967193102868
-0.00297550926984515	27.9950408178836	4.29967193102868
-0.00396734569313041	27.5152971694515	4.29967193102868
-0.00446326390477305	27.0355535210194	4.29967193102868
-0.00495918211641568	26.3958953231099	4.29967193102868
-0.0037193865873091	25.6762798504616	4.29967193102868
-0.00198367284655988	24.7167925535974	4.29967193102868
0.0518234531166659	23.5973907072557	4.29967193102868
0.0773632410162615	21.6784161135272	4.29967193102868
-0.010662241550306	19.6794842450599	4.29967193102868
-0.0322346837567605	17.1208514534219	4.29967193102868
0.14108873121234	14.7221332112612	4.29967193102868
0.0295071335927474	12.5632867933166	4.29967193102868
-0.0245479514762997	9.52491035324642	4.29967193102868
-0.0183489738307668	6.00679026474409	4.29967193102868
-0.0114061188677699	4.72747386892506	4.29967193102868
-0.00396734569313041	6.6464484626536	4.29967193102868
0.00570305943390094	11.3639276722363	4.29967193102868
0.019836728465716	17.0408941786832	4.29967193102868
0.0379377431906721	21.8383306630046	4.29967193102868
0.065213244831017	26.875638971542	4.29967193102868
0.102159151598393	29.0344853894866	4.29967193102868
0.134889753566807	30.2338445105669	4.29967193102868
0.0979438467994308	30.3937590600443	4.29967193102868
0.0255397878996063	29.3543144884414	4.29967193102868
-0.000991836423274613	27.7551689936676	4.29967193102868
-0.0022316319523812	26.4758525978485	4.29967193102868
-0.0022316319523812	25.836194399939	4.29967193102868
-0.00322346837566646	25.4364080262456	4.29967193102868
-0.00471122301059437	24.7167925535974	4.29967193102868
-0.00545510032805832	23.5973907072557	4.29967193102868
-0.00272755016402383	22.1581597619593	4.24967574578415
-0.00644693675134358	19.8393987945373	4.24967574578415
-0.00619897764552227	18.5600823987183	4.29967193102868
-0.00644693675134358	17.2807660028993	4.29967193102868
-0.00471122301059437	16.1613641565576	4.29967193102868
0.0607499809262333	15.281834134432	4.09968719005057
0.0577744716563775	14.4023041123065	4.29967193102868
-0.025539787899585	13.6027313649196	4.29967193102868
-0.0364499885557229	12.9630731670101	4.1496833752951
0.200598916609456	12.3234149691005	4.29967193102868
-0.0193408102540521	11.7637140459297	4.3496681162732
-0.0339703974975097	11.683756771191	4.39966430151773
-0.0282673380636195	11.683756771191	4.09968719005057
-0.0210765239948013	11.8436713206684	4.24967574578415
-0.0136377508201618	13.7626459143969	4.29967193102868
-0.000247959105810662	17.8404669260701	4.24967574578415
0.0138857099260044	22.3980315861754	4.1496833752951
0.0319867246509605	25.5163653009843	4.29967193102868
0.059014267185484	27.1954680704967	4.29967193102868
0.0952162966353963	28.3948271915771	4.29967193102868
0.123235675593205	29.194399938964	4.29967193102868
0.0781071183337255	29.194399938964	4.29967193102868
0.0119020370794339	28.5547417410545	4.29967193102868
-0.00867856870373544	27.2754253452354	4.29967193102868
-0.00743877317462885	25.5163653009843	4.29967193102868
-0.00619897764552227	23.277561608301	4.29967193102868
-0.00867856870373544	22.6379034103914	4.29967193102868
-0.00843060959791412	22.1581597619593	4.29967193102868
-0.00867856870373544	21.5185015640498	4.29967193102868
-0.00867856870373544	20.7189288166629	4.29967193102868
-0.00867856870373544	19.919356069276	4.24967574578415
-0.00793469138627148	19.1197833218891	4.24967574578415
-0.00743877317462885	18.2402532997635	4.29967193102868
0.00471122301061567	17.4406805523767	4.29967193102868
0.074635690852227	16.4012359807737	4.29967193102868
0.0552948805981643	15.281834134432	4.29967193102868
-0.0262836652170489	14.2423895628291	4.29967193102868
-0.0188448920424094	13.2829022659648	4.1496833752951
0.220683604180983	12.4033722438392	4.29967193102868
-0.0508316166933593	11.683756771191	4.29967193102868
-0.0213244831006226	10.9641412985428	4.29967193102868
-0.0178530556191242	9.84473945220117	4.1496833752951
-0.0116540779735912	9.52491035324642	4.44966048676226
-0.00297550926984515	12.0835431448845	4.49965667200678
0.00669489585718621	17.4406805523767	4.44966048676226
0.0225642786297505	22.8777752346075	4.29967193102868
0.0424010070954558	26.6357671473259	4.29967193102868
0.075379568169691	28.8745708400092	4.29967193102868
0.112077515831246	30.5536736095217	4.29967193102868
0.133897917143522	31.3532463569086	4.49965667200678
0.0753795681696909	31.1933318074312	4.49965667200678
0.0153734645609323	30.1538872358282	4.29967193102868
0.000247959105831972	28.3148699168384	4.29967193102868
-0.00198367284655988	26.2359807736325	4.29967193102868
-0.0022316319523812	24.7167925535974	4.29967193102868
-0.00173571374073856	23.8372625314718	4.29967193102868
-0.00272755016402383	23.1976043335623	4.29967193102868
-0.00421530479895173	22.3980315861754	4.29967193102868
-0.00421530479895173	21.5984588387885	4.29967193102868
-0.00595101853970095	20.7189288166629	4.29967193102868
-0.00396734569313041	19.5195696955826	4.29967193102868
-0.00297550926984515	18.3202105745022	4.29967193102868
0.0242999923704997	17.4406805523767	4.29967193102868
0.0910009918364339	16.4012359807737	4.29967193102868
0.0193408102540734	15.4417486839094	4.29967193102868
-0.0282673380636195	14.5622186617838	4.29967193102868
0.0225642786297505	13.6826886396583	4.29967193102868
0.157454032196547	12.723201342794	4.29967193102868
-0.0562867170214283	12.0035858701458	4.29967193102868
-0.0230601968413718	11.2839703974976	4.29967193102868
-0.0148775463492684	10.1645685511559	4.29967193102868
-0.00793469138627148	9.76478217746248	4.29967193102868
0.00173571374075987	13.3628595407035	4.29967193102868
0.0111581597619699	20.1592278934921	4.29967193102868
0.0265316243228916	25.1965362020295	4.29967193102868
0.0458724345769543	28.3948271915771	4.29967193102868
0.0813305867094026	30.1538872358282	4.29967193102868
0.122987716487384	31.2732890821699	4.29967193102868
0.119764248111707	31.6730754558633	4.29967193102868
0.0443846799420264	31.2732890821699	4.29967193102868
0.000991836423295922	29.9939726863509	4.29967193102868
-0.00545510032805832	27.9150835431449	4.29967193102868
-0.00148775463491725	25.7562371252003	4.39966430151773
-0.00173571374073856	24.3170061799039	4.29967193102868
-0.00545510032805832	23.3575188830396	4.29967193102868
-0.0066948958571649	22.3980315861754	4.39966430151773
-0.00867856870373544	21.5984588387885	4.3496681162732
-0.00991836423284202	20.8788433661403	4.3496681162732
-0.00719081406880753	19.919356069276	4.09968719005057
-0.00942244602119938	18.9598687724117	4.09968719005057
-0.00570305943387963	18.0003814755475	4.29967193102868
0.0349622339208163	17.0408941786832	4.29967193102868
0.0872816052491142	16.0814068818189	4.29967193102868
0.00247959105822382	15.1219195849547	4.29967193102868
-0.0307469291218326	14.2423895628291	4.44966048676226
0.0721560997940139	13.2829022659648	4.29967193102868
0.102655069810036	12.0835431448845	4.39966430151773
-0.0391775387197574	11.2040131227589	4.29967193102868
-0.0198367284656947	10.3244831006333	4.29967193102868
-0.0116540779735912	9.44495307850773	4.44966048676226
-0.00619897764552227	10.2445258258946	4.29967193102868
0.00694285496300753	14.3223468375678	4.29967193102868
0.0168612191958602	20.3990997177082	4.29967193102868
0.0334744792858884	25.6762798504616	4.29967193102868
0.059758144502948	28.8745708400092	4.29967193102868
0.0959601739528603	30.5536736095217	4.29967193102868
0.1336499580377	31.513160906386	4.44966048676226
0.11282139314871	31.753032730602	4.3496681162732
0.0359540703441016	30.7135881589991	4.29967193102868
0.00371938658733041	28.3948271915771	4.3496681162732
-0.000495918211631979	26.1560234988938	4.3496681162732
0.00347142748150909	24.4769207293813	4.29967193102868
0.00223163195240251	23.517433432517	4.29967193102868
-0.000247959105810662	22.8777752346075	4.29967193102868
-0.00247959105820251	22.1581597619593	4.39966430151773
-0.00595101853970095	21.3585870145724	4.39966430151773
-0.00446326390477305	20.5590142671855	4.29967193102868
-0.00471122301059437	19.5995269703213	4.29967193102868
-0.00347142748148778	18.640039673457	4.29967193102868
0.00867856870375674	17.6805523765927	4.29967193102868
0.0671969176775875	16.4811932555124	4.29967193102868
0.0619897764553399	15.1219195849547	4.39966430151773
-0.0190928511482307	14.1624322880904	4.29967193102868
-0.0280193789577982	13.3628595407035	4.29967193102868
0.212005035477237	12.3234149691005	4.29967193102868
-0.0314908064392966	11.3639276722363	4.29967193102868
-0.0272755016403342	10.7242694743268	4.29967193102868
-0.02082856488898	9.76478217746248	4.29967193102868
-0.0138857099259831	8.80529488059821	4.29967193102868
-0.00619897764552227	9.76478217746248	4.29967193102868
0.00619897764554358	14.1624322880904	4.29967193102868
0.0203326466773586	20.3990997177082	4.29967193102868
0.0381857022964934	26.4758525978485	4.29967193102868
0.0667009994659449	29.9939726863509	4.3496681162732
0.101167315175108	31.4332036316473	4.29967193102868
0.128442816815453	32.0728618295568	4.29967193102868
0.0738918135347631	31.9929045548181	4.29967193102868
0.00917448691539938	30.9534599832151	4.29967193102868
-0.00619897764552227	28.8745708400092	4.39966430151773
-0.00471122301059437	26.4758525978485	4.29967193102868
-0.00396734569313041	24.6368352788587	4.29967193102868
-0.00595101853970095	23.5973907072557	4.29967193102868
-0.00743877317462885	22.8777752346075	4.29967193102868
-0.00942244602119938	21.9982452124819	4.29967193102868
-0.00942244602119938	21.1187151903564	4.29967193102868
-0.0096704051270207	20.0792706187534	4.39966430151773
-0.00892652780955675	19.1197833218891	4.49965667200678
-0.0114061188677699	18.0803387502862	4.39966430151773
0.0101663233386846	17.0408941786832	4.29967193102868
0.0751316090638697	16.0014496070803	4.29967193102868
0.0352101930266377	14.8820477607386	4.39966430151773
-0.0344663157091524	14.002517738613	4.49965667200678
-0.0126459143968765	13.0430304417487	4.49965667200678
0.218451972228591	12.0035858701458	4.49965667200678
-0.055294880598143	11.2040131227589	4.29967193102868
-0.0314908064392966	10.5643549248494	4.29967193102868
-0.0280193789577982	9.20508125429166	4.29967193102868
-0.0190928511482307	9.04516670481428	4.29967193102868
-0.00991836423284202	12.6432440680553	4.29967193102868
0.00173571374075987	18.7999542229344	4.29967193102868
0.0146295872434684	24.7167925535974	4.29967193102868
0.0344663157091737	28.5547417410545	4.29967193102868
0.0667009994659449	30.8735027084764	4.29967193102868
0.104638742656606	32.4726482032502	4.29967193102868
0.117780575265136	33.2722209506371	4.29967193102868
0.0520714122224872	33.3521782253758	4.39966430151773
0.00173571374075987	32.4726482032502	4.3496681162732
-0.0131418326085191	30.5536736095217	4.29967193102868
-0.0133897917143404	27.2754253452354	4.29967193102868
-0.0136377508201618	25.0366216525521	4.29967193102868
-0.0133897917143404	24.3170061799039	4.29967193102868
-0.0131418326085191	23.6773479819944	4.29967193102868
-0.0123979552910552	23.0376897840849	4.29967193102868
-0.0121499961852339	22.238117036698	4.29967193102868
-0.0111581597619486	21.2786297398337	4.29967193102868
-0.0081826504920928	19.8393987945373	4.29967193102868
-0.00595101853970095	18.4001678492409	4.29967193102868
0.0272755016403555	17.2008087281606	4.29967193102868
0.0914969100480766	15.8415350576029	4.29967193102868
0.0173571374075028	14.4023041123065	4.29967193102868
-0.0277714198519768	12.6432440680553	4.29967193102868
0.0334744792858884	11.2040131227589	4.29967193102868
0.147783627069516	10.0046540016785	4.29967193102868
-0.0448805981536477	9.20508125429166	4.29967193102868
-0.0181010147249455	8.32555123216608	4.29967193102868
-0.0096704051270207	7.4460212100405	4.29967193102868
-0.00694285496298622	8.48546578164346	4.29967193102868
0.00545510032807963	13.0430304417487	4.29967193102868
0.0188448920424307	19.8393987945373	4.29967193102868
0.034714274814995	25.6762798504616	4.29967193102868
0.0565346761272709	29.2743572137027	4.39966430151773
0.0922407873655405	31.2732890821699	4.49965667200678
0.132162203402772	32.4726482032502	4.49965667200678
0.128938735027095	32.3127336537729	4.49965667200678
0.0523193713283085	31.3532463569086	4.49965667200678
0.0146295872434684	29.9140154116122	4.49965667200678
0.00644693675136489	27.5152971694515	4.49965667200678
0.00371938658733041	24.8767071030748	4.49965667200678
0.00247959105822382	23.0376897840849	4.49965667200678
-0.000247959105810662	21.9982452124819	4.49965667200678
0.0000000000000106546715894496	20.958800640879	4.49965667200678
-0.000247959105810662	19.6794842450599	4.49965667200678
-0.00173571374073856	18.640039673457	4.49965667200678
-0.000495918211631979	17.6805523765927	4.44966048676226
0.000991836423295922	16.321278706035	4.49965667200678
0.010414282444506	15.7615777828642	4.44966048676226
0.0776112001220828	16.4012359807737	4.49965667200678
0.0580224307621988	16.9609369039445	4.49965667200678
-0.0188448920424094	16.0814068818189	4.49965667200678
-0.0168612191958389	14.4023041123065	4.49965667200678
0.211757076371415	12.8031586175327	4.49965667200678
-0.0543030441748577	11.8436713206684	4.44966048676226
-0.02082856488898	11.6037994964523	4.49965667200678
-0.0121499961852339	11.3639276722363	4.49965667200678
-0.00421530479895173	10.8841840238041	4.49965667200678
0.00619897764554358	11.443884946975	4.49965667200678
0.0121499961852552	16.2413214312963	4.49965667200678
0.0270275425345342	23.1976043335623	4.49965667200678
0.0468642710002395	27.5152971694515	4.49965667200678
0.0771152819104402	29.9140154116122	4.49965667200678
0.117284657053494	31.0334172579538	4.49965667200678
0.141336690318161	31.3532463569086	4.49965667200678
0.0778591592279042	31.0334172579538	4.49965667200678
0.0193408102540734	29.8340581368735	4.49965667200678
0.00570305943390094	27.5952544441902	4.49965667200678
0.00173571374075987	24.6368352788587	4.49965667200678
0.00173571374075987	22.4779888609141	4.49965667200678
-0.0022316319523812	21.2786297398337	4.49965667200678
-0.00495918211641568	19.7594415197986	4.49965667200678
-0.00570305943387963	18.5600823987183	4.49965667200678
-0.00743877317462885	17.7605096513314	4.49965667200678
-0.00694285496298622	16.0014496070803	4.49965667200678
-0.00694285496298622	14.4822613870452	4.49965667200678
-0.000247959105810662	14.002517738613	4.49965667200678
0.0590142671854841	13.3628595407035	4.49965667200678
0.0696765087358007	12.8031586175327	4.49965667200678
-0.0136377508201618	15.281834134432	4.49965667200678
-0.0324826428625819	19.9993133440147	4.49965667200678
0.167620355535221	22.1581597619593	4.49965667200678
-0.00495918211641568	20.1592278934921	4.49965667200678
-0.0282673380636195	17.4406805523767	4.49965667200678
-0.0185969329365881	16.0014496070803	4.49965667200678
-0.0101663233386633	14.0824750133517	4.49965667200678
-0.00123979552909593	13.2029449912261	4.49965667200678
0.00595101853972226	16.1613641565576	4.49965667200678
0.0223163195239292	21.8383306630046	4.49965667200678
0.0389295796139574	27.4353398947128	4.49965667200678
0.0664530403601236	31.2732890821699	4.49965667200678
0.10538261997407	33.4321355001145	4.49965667200678
0.133401998931879	34.071793698024	4.49965667200678
0.0860418097200076	33.9918364232853	4.49965667200678
0.0193408102540734	33.5120927748532	4.49965667200678
0.000495918211653288	30.7135881589991	4.49965667200678
0.0000000000000106546715894496	26.3159380483712	4.49965667200678
0.00123979552911724	23.517433432517	4.49965667200678
-0.000247959105810662	22.1581597619593	4.49965667200678
-0.00719081406880753	21.1187151903564	4.49965667200678
-0.00843060959791412	19.6794842450599	4.49965667200678
-0.0109102006561273	18.4801251239796	4.49965667200678
-0.0116540779735912	17.5206378271153	4.49965667200678
-0.00942244602119939	16.5611505302511	4.49965667200678
-0.00768673228045017	15.6816205081255	4.49965667200678
0.0312428473334966	15.3617914091707	4.49965667200678
0.0833142595559731	15.3617914091707	4.49965667200678
0.0138857099260044	14.8820477607386	4.49965667200678
-0.0327306019684032	14.2423895628291	4.49965667200678
0.0436408026245624	13.8426031891356	4.49965667200678
0.164892805371186	13.4428168154422	4.49965667200678
-0.0362020294499016	12.8031586175327	4.49965667200678
-0.0218204013122652	11.9236285954071	4.49965667200678
-0.0151255054550897	10.5643549248494	4.49965667200678
-0.00644693675134358	9.92469672693986	4.49965667200678
0.000743877317474605	11.7637140459297	4.49965667200678
0.014381628137647	16.7210650797285	4.49965667200678
0.0280193789578195	22.4779888609141	4.49965667200678
0.0498397802700953	26.875638971542	4.49965667200678
0.0857938506141863	29.5941863126574	4.49965667200678
0.124723430228133	31.6730754558633	4.49965667200678
0.116044861524387	32.1528191042955	4.49965667200678
0.0431448844129198	31.8329900053407	4.49965667200678
0.00173571374075987	30.6336308842604	4.49965667200678
-0.00347142748148778	28.7146562905318	4.49965667200678
-0.00173571374073856	26.4758525978485	4.49965667200678
-0.00297550926984515	24.9566643778134	4.49965667200678
-0.00421530479895173	23.9172198062105	4.49965667200678
-0.00595101853970095	22.9577325093462	4.49965667200678
-0.00719081406880753	21.7583733882659	4.49965667200678
-0.00595101853970095	20.6389715419242	4.49965667200678
-0.0066948958571649	19.0398260471504	4.49965667200678
-0.00743877317462885	17.5206378271153	4.49965667200678
0.0183489738307881	16.5611505302511	4.49965667200678
0.0781071183337255	15.6016632333868	4.49965667200678
0.0314908064393179	14.4822613870452	4.49965667200678
-0.0334744792858671	13.5227740901809	4.49965667200678
0.000247959105831969	12.723201342794	4.49965667200678
0.19192034790571	11.7637140459297	4.49965667200678
-0.0619897764553186	10.8042267490654	4.49965667200678
-0.0322346837567605	10.3244831006333	4.49965667200678
-0.0245479514762997	9.76478217746248	4.49965667200678
-0.0181010147249455	9.20508125429166	4.49965667200678
-0.0114061188677699	11.0440985732815	4.49965667200678
0.00322346837568777	17.0408941786832	4.49965667200678
0.0181010147249668	22.9577325093462	4.49965667200678
0.0364499885557442	27.3553826199741	4.49965667200678
0.0714122224765499	29.9939726863509	4.49965667200678
0.109349965667211	31.6730754558633	4.49965667200678
0.11480506599528	32.3926909285115	4.49965667200678
0.0411612115663492	32.5526054779889	4.49965667200678
-0.00421530479895173	31.8329900053407	4.49965667200678
-0.0114061188677699	30.3138017853056	4.49965667200678
-0.0101663233386633	27.9150835431449	4.49965667200678
-0.0096704051270207	25.596322575723	4.49965667200678
-0.0119020370794126	23.9971770809492	4.49965667200678
-0.0141336690318044	23.0376897840849	4.49965667200678
-0.0141336690318044	22.238117036698	4.49965667200678
-0.0138857099259831	21.5185015640498	4.49965667200678
-0.0133897917143405	20.5590142671855	4.49965667200678
-0.0133897917143404	19.5995269703213	4.49965667200678
-0.00272755016402383	18.640039673457	4.49965667200678
0.0580224307621988	17.8404669260701	4.49965667200678
0.0587663080796627	16.8809796292058	4.49965667200678
-0.0223163195239079	15.9214923323416	4.49965667200678
-0.0337224383916884	15.041962310216	4.49965667200678
0.178282597085538	14.2423895628291	4.49965667200678
-0.0319867246509392	13.2029449912261	4.49965667200678
-0.0285152971694408	12.3234149691005	4.49965667200678
-0.020084687571516	11.3639276722363	4.49965667200678
-0.0119020370794126	10.404440375372	4.49965667200678
-0.00446326390477305	11.1240558480202	4.49965667200678
0.00421530479897304	14.9620050354773	4.49965667200678
0.0173571374075028	20.7189288166629	4.49965667200678
0.0366979476615655	25.596322575723	4.49965667200678
0.0657091630426596	28.4747844663158	4.49965667200678
0.108110170138105	29.9939726863509	4.49965667200678
0.139105058365769	30.7935454337378	4.49965667200678
0.0872816052491142	30.9534599832151	4.49965667200678
0.0230601968413931	29.9939726863509	4.49965667200678
0.00297550926986646	28.0749980926223	4.49965667200678
0.0000000000000106546715894496	25.9161516746777	4.49965667200678
-0.000247959105810662	24.1570916304265	4.49965667200678
-0.00322346837566646	23.1176470588236	4.49965667200678
-0.00644693675134358	22.3980315861754	4.49965667200678
-0.00743877317462885	21.7583733882659	4.49965667200678
-0.00793469138627148	20.958800640879	4.49965667200678
-0.00892652780955675	20.3191424429695	4.49965667200678
-0.0066948958571649	19.4396124208439	4.49965667200678
-0.00247959105820251	18.4801251239796	4.49965667200678
0.0498397802700953	17.600595101854	4.49965667200678
0.0790989547570107	16.2413214312963	4.49965667200678
-0.00942244602119939	15.4417486839094	4.49965667200678
-0.0347142748149737	14.6421759365225	4.49965667200678
0.11654077973603	13.8426031891356	4.49965667200678
0.0446326390478477	12.9630731670101	4.49965667200678
-0.0342183566033311	12.2434576943618	4.49965667200678
-0.0215724422064439	11.6037994964523	4.49965667200678
-0.0158693827725536	10.6443121995881	4.49965667200678
-0.0066948958571649	10.1645685511559	4.49965667200678
0.00595101853972226	12.0835431448845	4.49965667200678
0.0168612191958602	17.0408941786832	4.49965667200678
0.0317387655451392	22.9577325093462	4.49965667200678
0.0582703898680201	28.5547417410545	4.49965667200678
0.0979438467994308	30.2338445105669	4.49965667200678
0.132658121614415	31.1933318074312	4.49965667200678
0.0967040512703242	31.3532463569086	4.49965667200678
0.0208285648890013	30.7135881589991	4.49965667200678
-0.0022316319523812	29.1144426642253	4.49965667200678
-0.00446326390477305	26.9555962462807	4.49965667200678
-0.00619897764552227	24.9566643778134	4.49965667200678
-0.00768673228045017	23.5973907072557	4.49965667200678
-0.0111581597619486	22.7978179598688	4.49965667200678
-0.0114061188677699	21.9982452124819	4.49965667200678
-0.00917448691537807	21.0387579156177	4.49965667200678
-0.00892652780955675	19.7594415197986	4.49965667200678
-0.00694285496298622	18.5600823987183	4.49965667200678
-0.00297550926984515	17.4406805523767	4.49965667200678
0.0349622339208163	16.4012359807737	4.49965667200678
0.0852979324025437	15.6016632333868	4.49965667200678
0.00396734569315172	14.5622186617838	4.49965667200678
-0.0327306019684032	13.6826886396583	4.49965667200678
0.0570305943389135	12.9630731670101	4.49965667200678
0.136129549095914	12.3234149691005	4.49965667200678
-0.0327306019684032	11.5238422217137	4.49965667200678
-0.0198367284656947	11.0440985732815	4.49965667200678
-0.0136377508201618	10.5643549248494	4.49965667200678
-0.00793469138627148	10.5643549248494	4.49965667200678
0.00371938658733041	13.2029449912261	4.49965667200678
0.0136377508201831	18.4001678492409	4.49965667200678
0.0297550926985687	23.9971770809492	4.49965667200678
0.0533112077515938	27.9950408178836	4.49965667200678
0.0867856870374715	30.1538872358282	4.49965667200678
0.121499961852456	31.4332036316473	4.49965667200678
0.103646906233321	32.1528191042955	4.49965667200678
0.0272755016403555	32.2327763790342	4.49965667200678
-0.00570305943387963	31.1133745326925	4.49965667200678
-0.00694285496298622	28.9545281147479	4.49965667200678
-0.0037193865873091	26.4758525978485	4.49965667200678
-0.00619897764552227	24.2370489051652	4.49965667200678
-0.00843060959791412	23.517433432517	4.49965667200678
-0.00843060959791412	22.6379034103914	4.49965667200678
-0.0116540779735912	21.7583733882659	4.49965667200678
-0.0109102006561273	20.958800640879	4.49965667200678
-0.00892652780955675	20.0792706187534	4.49965667200678
-0.00793469138627148	19.0398260471504	4.49965667200678
0.0109102006561486	18.1602960250249	4.49965667200678
0.0751316090638697	17.1208514534219	4.49965667200678
0.0436408026245624	15.8415350576029	4.49965667200678
-0.0272755016403342	14.5622186617838	4.49965667200678
-0.0116540779735912	13.3628595407035	4.49965667200678
0.232089723048763	11.3639276722363	4.49965667200678
-0.045872434576933	10.1645685511559	4.49965667200678
-0.025539787899585	9.44495307850773	4.49965667200678
-0.02082856488898	8.56542305638214	4.49965667200678
-0.0138857099259831	7.84580758373394	4.49965667200678
-0.005207141222237	9.60486762798511	4.49965667200678
0.00545510032807963	14.8020904859999	4.49965667200678
0.0220683604181078	21.2786297398337	4.49965667200678
0.0384336614023148	26.0760662241551	4.49965667200678
0.0709163042649073	28.7946135652705	4.49965667200678
0.111085679407961	30.3937590600443	4.49965667200678
0.126955062180525	31.4332036316473	4.49965667200678
0.0612458991378759	31.753032730602	4.49965667200678
0.00719081406882884	31.0334172579538	4.49965667200678
-0.00619897764552227	29.194399938964	4.49965667200678
-0.00644693675134358	26.7157244220646	4.49965667200678
-0.00471122301059437	24.55687800412	4.49965667200678
-0.00694285496298622	23.4374761577783	4.49965667200678
-0.00892652780955675	22.7178606851301	4.49965667200678
-0.00917448691537807	22.0782024872206	4.49965667200678
-0.00843060959791412	21.5984588387885	4.49965667200678
-0.00793469138627148	20.958800640879	4.49965667200678
-0.00743877317462885	20.1592278934921	4.49965667200678
-0.0037193865873091	19.1197833218891	4.44966048676226
0.0334744792858884	17.600595101854	4.49965667200678
0.085545891508365	16.321278706035	4.49965667200678
0.000247959105831972	14.8820477607386	4.49965667200678
-0.0314908064392966	13.8426031891356	4.49965667200678
0.0570305943389135	12.723201342794	4.49965667200678
0.115548943312744	11.683756771191	4.49965667200678
-0.0371938658731869	10.9641412985428	4.49965667200678
-0.0198367284656947	10.1645685511559	4.49965667200678
-0.0119020370794126	8.96520943007559	4.49965667200678
-0.00297550926984515	8.80529488059821	4.49965667200678
0.00743877317465016	12.1635004196232	4.49965667200678
0.0171091783016815	18.5600823987183	4.49965667200678
0.0357061112382803	27.0355535210194	4.49965667200678
0.0572785534447348	30.0739299610896	4.49965667200678
0.0944724193179324	31.9929045548181	4.49965667200678
0.134641794460986	33.1123064011597	4.49965667200678
0.119268329900064	33.4321355001145	4.49965667200678
0.0411612115663492	32.8724345769437	4.49965667200678
0.00520714122225831	31.2732890821699	4.49965667200678
0.00123979552911724	28.5547417410545	4.49965667200678
0.00148775463493856	25.7562371252003	4.49965667200678
0.000247959105831972	23.9971770809492	4.49965667200678
-0.00247959105820251	23.0376897840849	4.49965667200678
-0.00347142748148778	22.1581597619593	4.39966430151773
-0.005207141222237	20.5590142671855	4.49965667200678
-0.00396734569313041	19.7594415197986	4.49965667200678
-0.00396734569313041	18.7199969481957	4.49965667200678
-0.0022316319523812	17.6805523765927	4.49965667200678
0.00396734569315172	16.8010223544671	4.49965667200678
0.0664530403601236	16.1613641565576	4.49965667200678
0.0647173266193743	15.3617914091707	4.49965667200678
-0.0166132600900176	14.7221332112612	4.49965667200678
-0.0300030518043687	14.2423895628291	4.49965667200678
0.181754024567036	13.4428168154422	4.49965667200678
-0.020084687571516	12.5632867933166	4.49965667200678
-0.0225642786297292	11.9236285954071	4.49965667200678
-0.0143816281376257	10.7242694743268	4.49965667200678
-0.00942244602119939	10.0846112764172	4.49965667200678
-0.000495918211631979	11.7637140459297	4.49965667200678
0.0106622415503273	16.7210650797285	4.49965667200678
0.0220683604181079	22.8777752346075	4.49965667200678
0.0394254978256	27.4353398947128	4.49965667200678
0.0679407949950515	29.8340581368735	4.49965667200678
0.108606088349747	30.8735027084764	4.49965667200678
0.138361181048305	31.4332036316473	4.49965667200678
0.0870336461432929	31.2732890821699	4.49965667200678
0.019836728465716	30.3937590600443	4.49965667200678
0.00322346837568777	28.5547417410545	4.49965667200678
0.00123979552911724	25.4364080262456	4.49965667200678
0.00371938658733041	24.0771343556879	4.49965667200678
-0.000495918211631979	23.517433432517	4.49965667200678
-0.00471122301059437	22.8777752346075	4.49965667200678
-0.00867856870373544	22.238117036698	4.49965667200678
-0.00793469138627148	21.5984588387885	4.49965667200678
-0.0096704051270207	20.8788433661403	4.49965667200678
-0.00917448691537807	19.8393987945373	4.49965667200678
-0.00867856870373544	18.640039673457	4.49965667200678
0.00272755016404514	17.4406805523767	4.54965285725131
0.070668345159086	16.1613641565576	4.49965667200678
0.0481040665293461	14.8820477607386	4.49965667200678
-0.0270275425345129	13.2029449912261	4.49965667200678
-0.0260357061112276	12.2434576943618	4.49965667200678
0.208037689784096	11.2040131227589	4.49965667200678
-0.0602540627145693	10.4843976501107	4.49965667200678
-0.03025101091019	9.92469672693986	4.49965667200678
-0.0218204013122652	9.04516670481428	4.49965667200678
-0.0158693827725536	8.80529488059821	4.49965667200678
-0.00719081406880753	11.2839703974976	4.49965667200678
0.00520714122225831	16.8010223544671	4.49965667200678
0.0200846875715373	23.1976043335623	4.49965667200678
0.0394254978256	27.7551689936676	4.49965667200678
0.0671969176775875	30.1538872358282	4.49965667200678
0.107366292820641	31.8329900053407	4.49965667200678
0.131170366979487	32.1528191042955	4.49965667200678
0.0696765087358007	31.513160906386	4.49965667200678
0.0123979552910765	29.9140154116122	4.49965667200678
0.000247959105831972	27.5952544441902	4.49965667200678
0.00148775463493856	25.4364080262456	4.49965667200678
-0.00173571374073856	23.9971770809492	4.49965667200678
-0.00446326390477305	23.1976043335623	4.49965667200678
-0.0081826504920928	22.5579461356528	4.49965667200678
-0.00867856870373544	21.9182879377433	4.49965667200678
-0.00793469138627148	21.1187151903564	4.49965667200678
-0.00694285496298622	20.2391851682308	4.49965667200678
-0.00619897764552227	18.640039673457	4.49965667200678
-0.00495918211641568	17.5206378271153	4.49965667200678
0.015125505455111	16.5611505302511	4.49965667200678
0.0820744640268665	15.4417486839094	4.49965667200678
0.0352101930266376	14.4822613870452	4.49965667200678
-0.0322346837567605	13.5227740901809	4.49965667200678
-0.00446326390477305	12.5632867933166	4.49965667200678
0.219939726863519	11.5238422217137	4.49965667200678
-0.0538071259632151	10.7242694743268	4.49965667200678
-0.0245479514762997	10.0046540016785	4.49965667200678
-0.0178530556191242	8.8852521553369	4.49965667200678
-0.00991836423284202	8.40550850690477	4.49965667200678
0.000247959105831972	13.3628595407035	4.49965667200678
0.0101663233386846	19.919356069276	4.49965667200678
0.0255397878996063	25.836194399939	4.49965667200678
0.0481040665293461	29.43427176318	4.49965667200678
0.0803387502861173	31.5931181811246	4.49965667200678
0.117284657053494	32.7125200274663	4.49965667200678
0.129930571450381	33.1123064011597	4.49965667200678
0.0622377355611612	32.5526054779889	4.49965667200678
0.0109102006561486	31.1133745326925	4.49965667200678
0.000743877317474605	28.7946135652705	4.49965667200678
0.00371938658733041	26.3159380483712	4.49965667200678
0.00619897764554358	24.6368352788587	4.49965667200678
0.00247959105822382	23.3575188830397	4.49965667200678
-0.0022316319523812	22.6379034103914	4.49965667200678
-0.00495918211641568	21.6784161135272	4.49965667200678
-0.00396734569313041	20.8788433661403	4.49965667200678
-0.00446326390477305	19.8393987945373	4.49965667200678
-0.0037193865873091	18.640039673457	4.49965667200678
-0.00619897764552227	17.600595101854	4.49965667200678
0.00669489585718621	16.4811932555124	4.49965667200678
0.0741397726405844	15.3617914091707	4.49965667200678
0.0505836575875593	14.2423895628291	4.49965667200678
-0.0257877470054063	13.2829022659648	4.49965667200678
-0.0151255054550897	12.1635004196232	4.49965667200678
0.220435645075161	10.5643549248494	4.49965667200678
-0.055294880598143	9.92469672693986	4.49965667200678
-0.0262836652170489	8.96520943007559	4.49965667200678
-0.0178530556191242	7.92576485847263	4.49965667200678
-0.0123979552910552	8.8852521553369	4.49965667200678
-0.00272755016402383	13.5227740901809	4.49965667200678
0.00694285496300753	20.2391851682308	4.49965667200678
0.0213244831006439	25.836194399939	4.49965667200678
0.0416571297779919	29.2743572137027	4.49965667200678
0.0724040588998352	31.2732890821699	4.49965667200678
0.112325474937067	32.5526054779889	4.49965667200678
0.132658121614415	33.1922636758984	4.49965667200678
0.0711642633707286	32.4726482032502	4.49965667200678
0.0136377508201831	30.6336308842604	4.49965667200678
-0.00297550926984515	28.2349126420997	4.49965667200678
-0.00173571374073856	26.1560234988938	4.49965667200678
-0.000743877317453296	24.8767071030748	4.49965667200678
-0.00123979552909593	23.9971770809492	4.49965667200678
-0.00545510032805832	23.1176470588236	4.49965667200678
-0.00619897764552227	22.3180743114367	4.49965667200678
-0.00793469138627148	21.3585870145724	4.49965667200678
-0.00768673228045017	20.3990997177082	4.49965667200678
-0.00843060959791412	19.2796978713665	4.49965667200678
-0.0096704051270207	18.2402532997635	4.49965667200678
-0.00198367284655988	16.5611505302511	4.49965667200678
0.0580224307621988	15.3617914091707	4.49965667200678
0.0609979400320546	14.3223468375678	4.49965667200678
-0.0215724422064439	13.3628595407035	4.49965667200678
-0.0334744792858671	12.4033722438392	4.49965667200678
0.171835660334183	11.443884946975	4.49965667200678
-0.024795910582121	10.7242694743268	4.49965667200678
-0.0295071335927261	10.0046540016785	4.49965667200678
-0.0225642786297292	8.80529488059821	4.49965667200678
-0.0156214236667323	8.64538033112084	4.49965667200678
-0.00768673228045017	11.683756771191	4.49965667200678
0.00198367284658119	17.8404669260701	4.49965667200678
0.0161173418783962	26.4758525978485	4.49965667200678
0.034714274814995	29.5142290379187	4.49965667200678
0.0609979400320546	31.1933318074312	4.49965667200678
0.100175478751823	32.3127336537729	4.49965667200678
0.131170366979487	32.6325627527276	4.49965667200678
0.0830663004501518	32.0728618295568	4.49965667200678
0.0133897917143618	30.473716334783	4.49965667200678
-0.00619897764552227	28.154955367361	4.49965667200678
-0.00843060959791412	25.9161516746777	4.49965667200678
-0.00843060959791412	24.55687800412	4.49965667200678
-0.0109102006561273	23.8372625314718	4.49965667200678
-0.014629587243447	23.1976043335623	4.49965667200678
-0.0168612191958389	22.238117036698	4.49965667200678
-0.0166132600900176	21.5185015640498	4.49965667200678
-0.0173571374074815	20.7189288166629	4.49965667200678
-0.0183489738307668	19.7594415197986	4.49965667200678
-0.0158693827725536	18.7999542229344	4.49965667200678
-0.0158693827725536	17.7605096513314	4.49965667200678
0.0260357061112489	16.6411078049898	4.49965667200678
0.0716601815823712	15.4417486839094	4.49965667200678
-0.0181010147249455	14.4822613870452	4.49965667200678
-0.050583657587538	13.6826886396583	4.49965667200678
0.0664530403601236	12.5632867933166	4.49965667200678
0.059758144502948	11.443884946975	4.49965667200678
-0.0681887541008515	10.1645685511559	4.49965667200678
-0.0590142671854628	8.96520943007559	4.49965667200678
-0.0575265125505349	8.72533760585953	4.49965667200678
-0.0540550850690364	11.6037994964523	4.49965667200678
-0.0471122301060396	17.600595101854	4.49965667200678
-0.0414091706721492	23.8372625314718	4.49965667200678
-0.0317387655451179	27.9150835431449	4.49965667200678
-0.0111581597619486	30.0739299610896	4.49965667200678
0.0215724422064652	31.4332036316473	4.49965667200678
0.0500877393759167	31.8329900053407	4.49965667200678
0.0213244831006439	31.2732890821699	4.49965667200678
-0.0629816128786038	29.9140154116122	4.49965667200678
-0.102159151598372	26.5558098725872	4.49965667200678
-0.114557106889438	24.3170061799039	4.49965667200678
-0.12249179827572	23.0376897840849	4.49965667200678
-0.130922407873645	22.4779888609141	4.49965667200678
-0.144312199587996	21.9982452124819	4.49965667200678
-0.155222400244134	21.4385442893111	4.49965667200678
-0.167124437323557	20.5590142671855	4.49965667200678
-0.174811169604018	19.6794842450599	4.49965667200678
-0.1827458609903	18.7999542229344	4.49965667200678
-0.18844892042419	17.9204242008088	4.49965667200678
-0.194895857175544	17.0408941786832	4.49965667200678
-0.168364232852663	16.2413214312963	4.49965667200678
-0.111085679407939	15.041962310216	4.49965667200678
-0.189936675059118	14.4023041123065	4.49965667200678
-0.237048905165168	13.6826886396583	4.49965667200678
-0.171587701228341	12.723201342794	4.49965667200678
-0.0510795757991806	11.8436713206684	4.49965667200678
-0.263580529488049	11.1240558480202	4.49965667200678
-0.249694819562055	10.0846112764172	4.49965667200678
-0.252918287937733	9.04516670481428	4.49965667200678
-0.248950942244591	10.3244831006333	4.49965667200678
-0.243743801022344	14.8820477607386	4.49965667200678
-0.234321355001134	21.198672465095	4.49965667200678
-0.220931563286783	26.4758525978485	4.49965667200678
-0.199855039291971	30.6336308842604	4.49965667200678
-0.167620355535199	31.9129472800794	4.49965667200678
-0.128442816815431	32.5526054779889	4.49965667200678
-0.132906080720215	32.5526054779889	4.49965667200678
-0.205806057831682	31.513160906386	4.49965667200678
-0.246471351186378	29.5142290379187	4.49965667200678
-0.249942778667877	27.115510795758	4.49965667200678
-0.246223392080557	25.2764934767682	4.49965667200678
-0.245975432974736	24.1570916304265	4.49965667200678
-0.245231555657272	23.4374761577783	4.49965667200678
-0.248455024032949	22.6379034103914	4.49965667200678
-0.248207064927127	21.7583733882659	4.49965667200678
-0.243991760128165	20.5590142671855	4.49965667200678
-0.239032578011739	19.5195696955826	4.49965667200678
-0.234817273212776	18.4801251239796	4.49965667200678
-0.232089723048742	17.360723277638	4.49965667200678
-0.213740749217964	16.321278706035	4.49965667200678
-0.142080567635604	15.2018768596933	4.49965667200678
-0.170347905699234	14.1624322880904	4.49965667200678
-0.238784618905918	13.1229877164874	4.49965667200678
-0.218451972228569	11.8436713206684	4.49965667200678
0.0267795834287129	10.8042267490654	4.49965667200678
-0.251182574196983	10.0046540016785	4.49965667200678
-0.225642786297388	8.80529488059821	4.49965667200678
-0.222419317921711	7.68589303425656	4.49965667200678
-0.216468299381999	9.6848249027238	4.49965667200678
-0.206301976043325	15.1219195849547	4.49965667200678
-0.195639734493008	21.5984588387885	4.49965667200678
-0.175803006027303	26.3958953231099	4.49965667200678
-0.149023422598601	29.194399938964	4.49965667200678
-0.11306935225451	30.8735027084764	4.49965667200678
-0.0689326314183154	31.9929045548181	4.49965667200678
-0.0461203936827543	32.2327763790342	4.49965667200678
-0.105878538185692	31.6730754558633	4.49965667200678
-0.15447852292667	30.1538872358282	4.49965667200678
-0.163405050736237	27.3553826199741	4.49965667200678
-0.157454032196526	24.9566643778134	4.49965667200678
-0.149767299916065	23.9971770809492	4.49965667200678
-0.145304036011281	23.517433432517	4.49965667200678
-0.144064240482174	22.8777752346075	4.49965667200678
-0.141584649423961	22.238117036698	4.49965667200678
-0.136873426413356	21.3585870145724	4.49965667200678
-0.129682612344538	20.5590142671855	4.49965667200678
-0.125219348439754	19.5995269703213	4.49965667200678
-0.116292820630187	18.5600823987183	4.49965667200678
-0.107614251926441	17.5206378271153	4.49965667200678
-0.0567826352330709	16.4811932555124	4.49965667200678
-0.0101663233386633	15.2018768596933	4.49965667200678
-0.0979438467994095	14.002517738613	4.49965667200678
-0.123979552910648	12.9630731670101	4.49965667200678
0.0178530556191455	11.9236285954071	4.49965667200678
-0.0347142748149737	11.2040131227589	4.49965667200678
-0.115548943312723	10.404440375372	4.49965667200678
-0.104142824444942	9.36499580376904	4.49965667200678
-0.0979438467994095	9.6848249027238	4.49965667200678
-0.0872816052490929	13.2029449912261	4.49965667200678
-0.0758754863813123	19.4396124208439	4.49965667200678
-0.0617418173494972	25.3564507515069	4.49965667200678
-0.0409132524605066	29.0344853894866	4.49965667200678
-0.00991836423284202	31.4332036316473	4.49965667200678
0.0314908064393179	32.6325627527276	4.49965667200678
0.0736438544289418	32.8724345769437	4.49965667200678
0.0488479438468101	32.2327763790342	4.49965667200678
-0.0233081559471931	30.6336308842604	4.49965667200678
-0.0473601892118609	28.2349126420997	4.49965667200678
-0.0438887617303624	25.9161516746777	4.49965667200678
-0.040417334248864	24.3969634546426	4.49965667200678
-0.0384336614022935	23.8372625314718	4.49965667200678
-0.0384336614022935	23.1176470588236	4.49965667200678
-0.0364499885557229	22.3180743114367	4.49965667200678
-0.0297550926985474	21.4385442893111	4.49965667200678
-0.0238040741588358	20.4790569924468	4.49965667200678
-0.0181010147249455	19.2796978713665	4.49965667200678
-0.010662241550306	18.3202105745022	4.49965667200678
-0.00347142748148778	17.360723277638	4.49965667200678
0.0317387655451392	16.1613641565576	4.49965667200678
0.101415274280929	14.9620050354773	4.49965667200678
0.0302510109102113	14.002517738613	4.49965667200678
-0.00272755016402383	13.0430304417487	4.49965667200678
0.0726520180056565	11.9236285954071	4.49965667200678
0.190680552376603	11.0440985732815	4.49965667200678
0.00520714122225831	10.4843976501107	4.49965667200678
0.0379377431906721	9.68482490272379	4.49965667200678
0.0500877393759167	9.04516670481428	4.49965667200678
0.0676928358892301	11.3639276722363	4.49965667200678
0.0813305867094026	17.0408941786832	4.49965667200678
0.09967956054018	23.1176470588236	4.49965667200678
0.122491798275741	27.2754253452354	4.49965667200678
0.153486686503406	29.5142290379187	4.49965667200678
0.196383611810494	30.7935454337378	4.49965667200678
0.247463187609685	31.4332036316473	4.49965667200678
0.247215228503863	31.3532463569086	4.49965667200678
0.175803006027324	30.3138017853056	4.49965667200678
0.143816281376374	28.2349126420997	4.49965667200678
0.141584649423983	25.9161516746777	4.49965667200678
0.146543831540409	24.0771343556879	4.49965667200678
0.147039749752052	23.0376897840849	4.49965667200678
0.148031586175337	22.3980315861754	4.49965667200678
0.147039749752052	21.7583733882659	4.49965667200678
0.148031586175337	21.0387579156177	4.49965667200678
0.148527504386979	20.3191424429695	4.49965667200678
0.152246890974299	19.5195696955826	4.49965667200678
0.15423056382087	18.7199969481957	4.49965667200678
0.153982604715048	17.9204242008088	4.49965667200678
0.170843823910898	17.0408941786832	4.49965667200678
0.241760128175795	16.0814068818189	4.49965667200678
0.201838712138563	15.1219195849547	4.49965667200678
0.133401998931879	14.002517738613	4.49965667200678
0.151998931868478	12.723201342794	4.49965667200678
0.372930495155271	11.8436713206684	4.49965667200678
0.095712214847039	11.1240558480202	4.49965667200678
0.130178530556202	10.1645685511559	4.49965667200678
0.134145876249343	9.20508125429166	4.49965667200678
0.136625467307556	10.2445258258946	4.49965667200678
0.14108873121234	14.5622186617838	4.49965667200678
0.149023422598622	20.958800640879	4.49965667200678
0.161669336995509	26.3958953231099	4.49965667200678
0.176546883344788	29.5142290379187	4.49965667200678
0.202830548561848	31.1933318074312	4.49965667200678
0.239280537117581	32.0728618295568	4.49965667200678
0.249694819562077	31.9929045548181	4.49965667200678
0.182001983672857	30.9534599832151	4.49965667200678
0.124723430228133	28.8745708400092	4.49965667200678
0.110341802090497	26.4758525978485	4.49965667200678
0.101663233386751	24.6368352788587	4.49965667200678
0.0947203784237537	23.6773479819944	4.49965667200678
0.0843060959792584	23.0376897840849	4.49965667200678
0.075379568169691	22.238117036698	4.49965667200678
0.064469367513553	21.3585870145724	4.49965667200678
0.0560387579156283	20.5590142671855	4.49965667200678
0.0463683527885969	19.6794842450599	4.49965667200678
0.0339703974975311	18.4801251239796	4.49965667200678
0.0250438696879637	17.2008087281606	4.49965667200678
0.0230601968413931	16.2413214312963	4.49965667200678
0.0771152819104402	15.281834134432	4.49965667200678
0.0602540627145906	14.4023041123065	4.49965667200678
-0.0257877470054063	13.5227740901809	4.49965667200678
-0.0300030518043687	12.5632867933166	4.49965667200678
0.224402990768302	11.443884946975	4.49965667200678
-0.0213244831006226	10.7242694743268	4.49965667200678
-0.0195887693598734	9.84473945220117	4.49965667200678
-0.0109102006561273	8.80529488059821	4.49965667200678
-0.0022316319523812	8.64538033112084	4.49965667200678
0.00793469138629279	13.1229877164874	4.49965667200678
0.0181010147249668	20.7988860914016	4.49965667200678
0.0322346837567819	26.1560234988938	4.49965667200678
0.0505836575875593	29.2743572137027	4.49965667200678
0.0798428320744747	31.1933318074312	4.49965667200678
0.121252002746635	32.3127336537729	4.49965667200678
0.146295872434588	32.6325627527276	4.49965667200678
0.0981918059052521	32.0728618295568	4.49965667200678
0.0337224383917097	30.5536736095217	4.49965667200678
0.0148775463492897	28.3148699168384	4.49965667200678
0.0114061188677912	25.9161516746777	4.49965667200678
0.0131418326085404	24.4769207293813	4.49965667200678
0.0109102006561486	23.277561608301	4.49965667200678
0.00421530479897304	22.1581597619593	4.49965667200678
0.00148775463493856	21.198672465095	4.49965667200678
0.000247959105831972	20.2391851682308	4.49965667200678
-0.00148775463491725	19.2796978713665	4.49965667200678
-0.00198367284655988	18.1602960250249	4.49965667200678
0.0000000000000106546715894496	17.2008087281606	4.49965667200678
0.00148775463493856	16.2413214312963	4.49965667200678
0.055046921492343	15.1219195849547	4.49965667200678
0.0823224231326879	14.0824750133517	4.49965667200678
-0.00297550926984515	13.2029449912261	4.49965667200678
-0.0190928511482307	12.4033722438392	4.49965667200678
0.167124437323578	11.1240558480202	4.49965667200678
0.0242999923704997	10.3244831006333	4.49965667200678
-0.0116540779735912	9.6048676279851	4.49965667200678
-0.00595101853970095	8.48546578164346	4.49965667200678
0.00148775463493856	8.72533760585952	4.49965667200678
0.00669489585718621	12.4833295185779	4.49965667200678
0.0163653009842176	18.9598687724117	4.49965667200678
0.0282673380636408	24.9566643778134	4.49965667200678
0.0473601892118822	28.7146562905318	4.49965667200678
0.0728999771114778	31.0334172579538	4.49965667200678
0.111333638513782	32.5526054779889	4.49965667200678
0.145056076905481	33.1922636758984	4.49965667200678
0.10538261997407	32.792477302205	4.49965667200678
0.0352101930266377	31.4332036316473	4.49965667200678
0.0109102006561486	29.2743572137027	4.49965667200678
0.00719081406882884	26.875638971542	4.49965667200678
0.00595101853972226	25.3564507515069	4.49965667200678
0.000495918211653288	24.6368352788587	4.49965667200678
-0.0022316319523812	23.9971770809492	4.49965667200678
-0.00595101853970095	23.1176470588236	4.49965667200678
-0.00595101853970095	22.1581597619593	4.49965667200678
-0.0066948958571649	21.1187151903564	4.49965667200678
-0.00644693675134358	19.9993133440147	4.44966048676226
-0.00322346837566646	18.7999542229344	4.49965667200678
-0.00198367284655988	17.5206378271153	4.49965667200678
0.0409132524605279	16.1613641565576	4.49965667200678
0.0788509956511894	15.1219195849547	4.49965667200678
-0.00843060959791412	14.1624322880904	4.49965667200678
-0.0354581521324377	13.2829022659648	4.49965667200678
0.0981918059052521	12.2434576943618	4.49965667200678
0.0530632486457725	11.3639276722363	4.49965667200678
-0.040417334248864	10.7242694743268	4.49965667200678
-0.0272755016403342	9.76478217746248	4.49965667200678
-0.0213244831006226	9.04516670481428	4.49965667200678
-0.0173571374074815	10.8841840238041	4.49965667200678
-0.00595101853970095	16.0014496070803	4.44966048676226
0.00520714122225831	23.3575188830396	4.49965667200678
0.0235561150530358	28.4747844663158	4.49965667200678
0.0483520256351674	30.473716334783	4.49965667200678
0.0877775234607568	31.5931181811247	4.49965667200678
0.123483634699026	31.9929045548181	4.49965667200678
0.0964560921645029	31.5931181811247	4.49965667200678
0.0208285648890013	30.2338445105669	4.49965667200678
-0.00867856870373544	28.154955367361	4.49965667200678
-0.0116540779735912	25.9161516746777	4.49965667200678
-0.0126459143968765	24.3170061799039	4.49965667200678
-0.0131418326085191	23.3575188830397	4.49965667200678
-0.0138857099259831	22.7178606851301	4.49965667200678
-0.0166132600900176	21.9182879377433	4.49965667200678
-0.0156214236667323	20.958800640879	4.49965667200678
-0.0151255054550897	20.2391851682308	4.49965667200678
-0.0128938735026978	19.1997405966278	4.49965667200678
-0.0104142824444846	18.1602960250249	4.49965667200678
-0.00768673228045017	17.2008087281606	4.49965667200678
0.0374418249790295	16.2413214312963	4.49965667200678
0.0766193636987976	15.1219195849547	4.49965667200678
-0.00867856870373544	14.1624322880904	4.49965667200678
-0.0394254978255787	13.2829022659648	4.49965667200678
0.101415274280929	12.3234149691005	4.49965667200678
0.0552948805981643	11.3639276722363	4.49965667200678
-0.0374418249790082	10.404440375372	4.49965667200678
-0.0282673380636195	9.36499580376904	4.49965667200678
-0.0213244831006226	8.8852521553369	4.49965667200678
-0.0123979552910552	10.8841840238041	4.49965667200678
-0.00322346837566646	16.1613641565576	4.49965667200678
0.00942244602122069	22.5579461356528	4.49965667200678
0.0265316243228916	27.2754253452354	4.49965667200678
0.0483520256351674	29.9140154116122	4.49965667200678
0.0870336461432929	31.3532463569086	4.49965667200678
0.122491798275741	32.1528191042955	4.49965667200678
0.0947203784237537	32.2327763790342	4.49965667200678
0.0203326466773586	31.3532463569086	4.49965667200678
-0.0096704051270207	28.8745708400092	4.49965667200678
-0.0116540779735912	25.9161516746777	4.49965667200678
-0.0114061188677699	24.3969634546426	4.49965667200678
-0.0121499961852339	23.517433432517	4.49965667200678
-0.0166132600900176	22.7978179598688	4.49965667200678
-0.0193408102540521	21.9982452124819	4.49965667200678
-0.020084687571516	21.2786297398337	4.49965667200678
-0.0171091783016602	20.4790569924468	4.49965667200678
-0.0181010147249455	19.5995269703213	4.49965667200678
-0.0173571374074815	18.7199969481957	4.49965667200678
-0.0168612191958389	17.9204242008088	4.49965667200678
0.0275234607461768	17.0408941786832	4.49965667200678
0.0709163042649073	15.7615777828642	4.49965667200678
-0.0166132600900176	14.4822613870452	4.49965667200678
-0.0485999847409675	13.5227740901809	4.49965667200678
0.075379568169691	12.4033722438392	4.49965667200678
0.0833142595559731	11.2839703974976	4.49965667200678
-0.049839780270074	10.4843976501107	4.49965667200678
-0.0428969253070772	9.28503852903035	4.49965667200678
-0.0384336614022935	8.40550850690477	4.49965667200678
-0.0337224383916884	9.6848249027238	4.49965667200678
-0.0225642786297292	14.4822613870452	4.49965667200678
-0.00942244602119939	20.7988860914016	4.49965667200678
0.00570305943390094	25.9961089494164	4.49965667200678
0.0280193789578195	29.6741435873961	4.49965667200678
0.0632295719844465	31.5931181811247	4.49965667200678
0.0967040512703242	32.3926909285115	4.49965667200678
0.0778591592279041	32.2327763790342	4.49965667200678
0.00272755016404514	31.1133745326925	4.49965667200678
-0.0285152971694408	28.9545281147479	4.49965667200678
-0.0319867246509392	26.4758525978485	4.49965667200678
-0.0290112153810834	24.6368352788587	4.49965667200678
-0.0295071335927261	23.6773479819944	4.49965667200678
-0.0329785610742245	22.8777752346075	4.49965667200678
-0.0339703974975097	22.0782024872206	4.49965667200678
-0.035706111238259	21.2786297398337	4.49965667200678
-0.0347142748149737	20.1592278934921	4.49965667200678
-0.0347142748149737	18.7999542229344	4.49965667200678
-0.034962233920795	17.6805523765927	4.49965667200678
-0.0332265201800458	16.6411078049898	4.49965667200678
-0.00148775463491725	15.6016632333868	4.49965667200678
0.0609979400320546	14.4023041123065	4.49965667200678
-0.0081826504920928	13.3628595407035	4.49965667200678
-0.0634775310902465	12.5632867933166	4.49965667200678
-0.00495918211641568	11.5238422217137	4.49965667200678
0.143816281376374	10.4843976501107	4.49965667200678
-0.0743877317463844	9.68482490272379	4.49965667200678
-0.0562867170214283	8.48546578164346	4.49965667200678
-0.0520714122224659	7.60593575951787	4.49965667200678
-0.0453765163652903	10.3244831006333	4.49965667200678
-0.0366979476615442	16.4811932555124	4.49965667200678
-0.0252918287937637	22.8777752346075	4.49965667200678
-0.00570305943387963	27.4353398947128	4.49965667200678
0.0166132600900389	30.2338445105669	4.49965667200678
0.0508316166933806	31.9929045548181	4.49965667200678
0.0912489509422552	32.8724345769437	4.49965667200678
0.0912489509422553	32.8724345769437	4.49965667200678
0.0163653009842176	31.9929045548181	4.49965667200678
-0.0245479514762997	30.2338445105669	4.49965667200678
-0.0324826428625819	27.6752117189289	4.49965667200678
-0.0287632562752621	25.2764934767682	4.49965667200678
-0.0287632562752621	24.0771343556879	4.49965667200678
-0.0317387655451179	23.517433432517	4.49965667200678
-0.0344663157091524	22.8777752346075	4.49965667200678
-0.0334744792858671	22.238117036698	4.49965667200678
-0.0327306019684032	21.4385442893111	4.49965667200678
-0.0317387655451179	20.7189288166629	4.49965667200678
-0.03025101091019	19.7594415197986	4.49965667200678
-0.0300030518043687	18.8799114976731	4.49965667200678
0.00099183642329592	18.0003814755475	4.49965667200678
0.0664530403601236	17.0408941786832	4.49965667200678
-0.00644693675134358	16.0814068818189	4.49965667200678
-0.0530632486457511	15.1219195849547	4.49965667200678
0.00297550926986646	14.002517738613	4.49965667200678
0.128194857709631	13.1229877164874	4.49965667200678
-0.0721560997939925	12.4033722438392	4.49965667200678
-0.0476081483176822	11.3639276722363	4.49965667200678
-0.0396734569314	10.2445258258946	4.49965667200678
-0.0309948882276539	11.2040131227589	4.49965667200678
-0.0220683604180865	15.7615777828642	4.49965667200678
-0.00694285496298622	22.238117036698	4.49965667200678
0.00843060959793543	27.5952544441902	4.49965667200678
0.0324826428626032	30.7135881589991	4.49965667200678
0.0691805905241581	32.3926909285115	4.49965667200678
0.113813229571995	32.8724345769437	4.49965667200678
0.111333638513782	32.2327763790342	4.49965667200678
0.0379377431906721	30.9534599832151	4.49965667200678
-0.00347142748148778	28.7146562905318	4.49965667200678
-0.0119020370794126	25.9161516746777	4.49965667200678
-0.0121499961852339	23.517433432517	4.49965667200678
-0.0116540779735912	22.238117036698	4.49965667200678
-0.0168612191958389	21.4385442893111	4.49965667200678
-0.0190928511482307	20.7988860914016	4.49965667200678
-0.0193408102540521	20.0792706187534	4.49965667200678
-0.0171091783016602	19.3596551461052	4.49965667200678
-0.0143816281376257	18.4801251239796	4.49965667200678
-0.0131418326085191	17.1208514534219	4.49965667200678
-0.00917448691537807	15.8415350576029	4.49965667200678
0.0386816205081361	14.4822613870452	4.49965667200678
0.0771152819104402	13.1229877164874	4.49965667200678
-0.00991836423284202	12.0035858701458	4.49965667200678
-0.0362020294499016	11.3639276722363	4.49965667200678
0.0991836423285374	10.8841840238041	4.39966430151773
0.0528152895399512	10.3244831006333	4.39966430151773
-0.0428969253070772	10.0846112764172	4.49965667200678
-0.0290112153810834	9.76478217746248	4.39966430151773
-0.0215724422064439	8.96520943007559	4.49965667200678
-0.0143816281376257	9.36499580376904	4.44966048676226
-0.00198367284655988	15.6816205081255	4.49965667200678
0.00991836423286333	22.238117036698	4.49965667200678
0.0255397878996063	27.2754253452354	4.49965667200678
0.0515754940108445	30.0739299610896	4.49965667200678
0.0877775234607568	31.513160906386	4.49965667200678
0.123483634699026	32.2327763790342	4.49965667200678
0.095712214847039	32.0728618295568	4.59964904249583
0.0208285648890013	30.9534599832151	4.59964904249583
-0.00917448691537807	29.1144426642253	4.64964522774036
-0.0114061188677699	27.0355535210194	4.59964904249583
-0.00991836423284202	25.1965362020295	4.69964141298488
-0.0161173418783749	24.0771343556879	4.69964141298488
-0.0148775463492684	22.7978179598688	4.69964141298488
-0.0171091783016602	21.8383306630046	4.69964141298488
-0.0161173418783749	20.958800640879	4.54965285725131
-0.0158693827725536	20.2391851682308	4.49965667200678
-0.0158693827725536	19.1197833218891	4.49965667200678
-0.0121499961852339	17.6805523765927	4.54965285725131
0.00247959105822382	16.4012359807737	4.54965285725131
0.0664530403601236	15.281834134432	4.49965667200678
0.0334744792858884	13.9225604638743	4.49965667200678
-0.0391775387197574	12.4833295185779	4.49965667200678
-0.024795910582121	10.9641412985428	4.49965667200678
0.207293812466632	9.04516670481428	4.49965667200678
-0.0719081406881712	6.24666208896016	4.49965667200678
-0.0394254978255787	6.00679026474409	4.49965667200678
-0.0327306019684032	6.48653391317622	4.49965667200678
-0.0242999923704784	7.92576485847263	4.49965667200678
-0.0181010147249455	11.7637140459297	4.49965667200678
-0.00843060959791412	18.3202105745022	4.49965667200678
0.00570305943390094	24.9566643778134	4.49965667200678
0.0257877470054276	29.5941863126574	4.49965667200678
0.0560387579156283	32.3926909285115	4.54965285725131
0.0929846646830045	34.2317082475014	4.69964141298488
0.108854047455569	35.351110093843	4.59964904249583
0.0488479438468101	35.4310673685817	4.49965667200678
-0.0081826504920928	33.5120927748532	4.49965667200678
-0.0195887693598734	31.1933318074312	4.49965667200678
-0.0198367284656947	28.9545281147479	4.49965667200678
-0.0176050965133028	27.5152971694515	4.49965667200678
-0.0188448920424094	26.6357671473259	4.59964904249583
-0.0230601968413718	25.6762798504616	4.69964141298488
-0.0233081559471931	24.8767071030748	4.64964522774036
-0.0230601968413718	23.8372625314718	4.49965667200678
-0.0242999923704784	22.238117036698	4.49965667200678
-0.0210765239948013	19.7594415197986	4.64964522774036
-0.0230601968413718	16.8010223544671	4.69964141298488
0.0119020370794339	13.8426031891356	4.54965285725131
0.0733958953231204	10.8042267490654	4.49965667200678
0.00843060959793543	10.1645685511559	4.49965667200678
-0.0485999847409674	10.0046540016785	4.49965667200678
0.00123979552911724	9.76478217746248	4.49965667200678
0.180266269932108	10.0846112764172	4.49965667200678
-0.0602540627145694	11.1240558480202	4.49965667200678
-0.0441367208361837	11.5238422217137	4.49965667200678
-0.0381857022964721	11.0440985732815	4.49965667200678
-0.0280193789577982	11.443884946975	4.49965667200678
-0.0193408102540521	14.5622186617838	4.44966048676226
-0.00545510032805832	19.3596551461052	4.49965667200678
0.00719081406882884	23.9971770809492	4.64964522774036
0.0295071335927474	28.154955367361	4.49965667200678
0.0609979400320546	29.6741435873961	4.49965667200678
0.0984397650110734	30.473716334783	4.49965667200678
0.100671396963465	30.7935454337378	4.3496681162732
0.0255397878996063	30.7135881589991	4.49965667200678
-0.02082856488898	29.6741435873961	4.59964904249583
-0.0292591744869047	27.9950408178836	4.59964904249583
-0.0272755016403342	26.2359807736325	4.49965667200678
-0.0292591744869047	25.1965362020295	4.69964141298488
-0.0304989700160113	24.6368352788587	4.49965667200678
-0.0319867246509392	23.9971770809492	4.49965667200678
-0.0314908064392966	23.0376897840849	4.49965667200678
-0.0304989700160113	20.4790569924468	4.49965667200678
-0.0290112153810834	18.7199969481957	4.49965667200678
-0.0297550926985474	17.5206378271153	4.49965667200678
-0.0245479514762997	16.8809796292058	4.64964522774036
0.0295071335927474	16.2413214312963	4.69964141298488
0.0572785534447348	15.4417486839094	4.69964141298488
-0.0307469291218326	14.7221332112612	4.69964141298488
-0.0530632486457511	14.2423895628291	4.64964522774036
0.113565270466174	13.6027313649196	4.49965667200678
0.0000000000000106546715894496	12.9630731670101	4.49965667200678
-0.0533112077515725	12.5632867933166	4.64964522774036
-0.0453765163652903	12.1635004196232	4.69964141298488
-0.0386816205081148	11.1240558480202	4.69964141298488
-0.0317387655451179	12.2434576943618	4.69964141298488
-0.0213244831006226	16.4012359807737	4.69964141298488
-0.00867856870373543	21.7583733882659	4.64964522774036
0.0106622415503273	25.7562371252003	4.69964141298488
0.035458152132459	28.2349126420997	4.64964522774036
0.0736438544289418	29.7541008621348	4.64964522774036
0.106374456397356	30.7135881589991	4.69964141298488
0.0706683451590859	30.9534599832151	4.69964141298488
0.000495918211653288	30.473716334783	4.84962996871846
-0.0242999923704784	29.3543144884414	4.89962615396299
-0.0260357061112276	27.5152971694515	4.79963378347394
-0.0260357061112276	24.7967498283361	4.89962615396299
-0.0285152971694408	23.8372625314718	4.69964141298489
-0.0317387655451179	23.1976043335623	4.54965285725131
-0.0339703974975097	22.3980315861754	4.69964141298488
-0.0339703974975097	21.6784161135272	4.69964141298488
-0.0314908064392966	20.8788433661403	4.64964522774036
-0.0290112153810834	19.9993133440147	4.44966048676225
-0.0282673380636195	18.9598687724117	4.39966430151773
0.00867856870375674	18.1602960250249	4.49965667200678
0.0619897764553399	17.360723277638	4.49965667200678
-0.0176050965133028	16.321278706035	4.49965667200678
-0.0565346761272496	15.4417486839094	4.49965667200678
0.0242999923704997	14.2423895628291	4.49965667200678
0.100671396963465	13.3628595407035	4.49965667200678
-0.0657091630426383	12.6432440680553	4.64964522774036
-0.0424010070954345	12.0035858701458	4.69964141298488
-0.0347142748149737	11.1240558480202	4.59964904249583
-0.0280193789577982	10.4843976501107	4.49965667200678
-0.0161173418783749	12.1635004196232	4.59964904249583
-0.00247959105820251	16.9609369039445	4.69964141298488
0.0163653009842176	22.5579461356528	4.54965285725131
0.0414091706721706	26.5558098725872	4.49965667200678
0.079346913862832	28.9545281147479	4.69964141298488
0.1185244525826	30.3138017853056	4.69964141298488
0.101663233386751	31.1933318074312	4.54965285725131
0.0285152971694621	30.6336308842604	4.44966048676226
-0.00421530479895173	29.3543144884414	4.44966048676226
-0.00768673228045017	27.2754253452354	4.64964522774036
-0.0081826504920928	25.1165789272908	4.49965667200678
-0.00917448691537807	23.7573052567331	4.49965667200678
-0.0158693827725536	23.0376897840849	4.49965667200678
-0.015373464560911	22.3980315861754	4.49965667200678
-0.0138857099259831	21.5984588387885	4.49965667200678
-0.0151255054550897	20.958800640879	4.49965667200678
-0.010662241550306	20.1592278934921	4.49965667200678
-0.0101663233386633	19.1997405966278	4.49965667200678
0.00719081406882884	17.7605096513314	4.49965667200678
0.0731479362172991	16.8809796292058	4.49965667200678
0.0468642710002395	15.9214923323416	4.49965667200678
-0.0242999923704784	14.9620050354773	4.64964522774036
-0.020084687571516	14.1624322880904	4.59964904249583
0.212005035477237	13.3628595407035	4.49965667200678
-0.0617418173494972	12.4033722438392	4.64964522774036
-0.0233081559471931	11.683756771191	4.49965667200678
-0.0181010147249455	10.8841840238041	4.49965667200678
-0.0121499961852339	9.92469672693986	4.59964904249583
-0.00347142748148778	10.2445258258946	4.49965667200678
0.00793469138629279	14.002517738613	4.49965667200678
0.0218204013122865	22.9577325093462	4.49965667200678
0.0384336614023148	27.3553826199741	4.49965667200678
0.0719081406881925	29.8340581368735	4.69964141298488
0.111829556725425	31.1133745326925	4.64964522774036
0.130674448767845	31.753032730602	4.49965667200678
0.0669489585717662	31.513160906386	4.49965667200678
0.00967040512704201	30.473716334783	4.49965667200678
-0.00173571374073856	28.4747844663158	4.49965667200678
-0.00123979552909593	26.0760662241551	4.59964904249583
-0.000743877317453296	24.2370489051652	4.64964522774036
-0.00545510032805832	23.1976043335623	4.69964141298488
-0.00768673228045017	22.6379034103914	4.69964141298488
-0.00991836423284202	21.4385442893111	4.59964904249583
-0.00991836423284202	20.7189288166629	4.59964904249583
-0.00867856870373544	19.919356069276	4.69964141298488
-0.00694285496298622	18.7999542229344	4.69964141298488
0.000495918211653288	17.8404669260701	4.69964141298488
0.0547989623865217	16.8809796292058	4.69964141298488
0.0701724269474433	15.8415350576029	4.69964141298488
-0.0126459143968765	14.7221332112612	4.64964522774036
-0.0309948882276539	13.8426031891356	4.64964522774036
0.167868314641042	12.9630731670101	4.69964141298488
0.0188448920424307	11.9236285954071	4.69964141298488
-0.0257877470054063	10.9641412985428	4.69964141298488
-0.0203326466773373	9.68482490272379	4.59964904249583
-0.0136377508201618	8.64538033112084	4.64964522774036
-0.00396734569313041	9.12512397955297	4.64964522774036
0.00570305943390094	12.96307316701	4.69964141298488
0.0183489738307881	19.2796978713665	4.69964141298488
0.0349622339208163	25.1965362020295	4.69964141298488
0.0607499809262333	28.8745708400092	4.69964141298488
0.0981918059052521	30.9534599832151	4.69964141298488
0.128938735027095	32.0728618295568	4.69964141298488
0.0875295643549355	32.4726482032502	4.54965285725131
0.0193408102540734	32.1528191042955	4.49965667200678
-0.00173571374073856	30.8735027084764	4.49965667200678
-0.00247959105820251	27.1954680704967	4.49965667200678
-0.00173571374073856	25.0366216525521	4.49965667200678
-0.000247959105810662	23.7573052567331	4.49965667200678
-0.005207141222237	22.9577325093462	4.49965667200678
-0.005207141222237	21.9982452124819	4.59964904249583
-0.00768673228045017	21.198672465095	4.49965667200678
-0.00719081406880753	20.3990997177082	4.49965667200678
-0.0066948958571649	19.3596551461052	4.64964522774036
-0.00595101853970095	18.1602960250249	4.69964141298488
0.0324826428626032	17.2008087281606	4.59964904249583
0.0788509956511894	16.1613641565576	4.59964904249583
0.010414282444506	14.8820477607386	4.49965667200678
-0.0354581521324377	13.2029449912261	4.49965667200678
0.0396734569314214	12.3234149691005	4.49965667200678
0.149271381704443	11.2839703974976	4.54965285725131
-0.0394254978255787	10.404440375372	4.54965285725131
-0.0270275425345129	9.52491035324642	4.39966430151773
-0.0185969329365881	8.32555123216608	4.49965667200678
-0.0116540779735912	7.92576485847263	4.54965285725131
-0.0022316319523812	10.8042267490654	4.69964141298488
0.00967040512704201	16.9609369039445	4.69964141298488
0.0238040741588571	23.4374761577783	4.59964904249583
0.0493438620584527	27.9150835431449	4.49965667200678
0.0820744640268665	30.473716334783	4.49965667200678
0.121747920958277	32.6325627527276	4.54965285725131
0.109597924773033	33.1123064011597	4.64964522774036
0.0344663157091737	32.792477302205	4.49965667200678
-0.0037193865873091	31.5931181811246	4.49965667200678
-0.00991836423284202	29.2743572137027	4.49965667200678
-0.0066948958571649	26.7956816968033	4.49965667200678
-0.00446326390477305	25.0366216525521	4.49965667200678
-0.00768673228045017	24.1570916304265	4.49965667200678
-0.00867856870373544	23.3575188830397	4.49965667200678
-0.0096704051270207	22.4779888609141	4.64964522774036
-0.00991836423284202	21.5185015640498	4.49965667200678
-0.0081826504920928	20.5590142671855	4.49965667200678
-0.00595101853970095	18.7199969481957	4.49965667200678
0.00421530479897304	17.600595101854	4.49965667200678
0.064469367513553	16.5611505302511	4.49965667200678
0.0562867170214496	15.3617914091707	4.49965667200678
-0.0240520332646571	14.3223468375678	4.49965667200678
-0.0304989700160113	13.3628595407035	4.49965667200678
0.18820096131839	12.4033722438392	4.49965667200678
-0.0515754940108232	11.443884946975	4.54965285725131
-0.0317387655451179	10.7242694743268	4.54965285725131
-0.0252918287937637	9.76478217746248	4.49965667200678
-0.0193408102540521	8.64538033112084	4.49965667200678
-0.0114061188677699	9.36499580376904	4.49965667200678
0.000247959105831972	16.8809796292058	4.49965667200678
0.0148775463492897	23.1976043335623	4.54965285725131
0.0317387655451392	27.8351262684062	4.49965667200678
0.0607499809262333	30.3937590600443	4.49965667200678
0.101167315175108	31.8329900053407	4.49965667200678
0.128442816815453	32.7125200274663	4.49965667200678
0.0728999771114778	32.7125200274663	4.49965667200678
0.00917448691539938	31.9129472800794	4.49965667200678
-0.00694285496298622	30.1538872358282	4.49965667200678
-0.00991836423284202	27.6752117189289	4.49965667200678
-0.00917448691537807	25.5163653009843	4.49965667200678
-0.0143816281376257	24.3170061799039	4.49965667200678
-0.0143816281376257	23.277561608301	4.49965667200678
-0.015373464560911	22.3180743114367	4.49965667200678
-0.0114061188677699	21.4385442893111	4.49965667200678
-0.0128938735026978	20.5590142671855	4.49965667200678
-0.0109102006561273	19.4396124208439	4.49965667200678
-0.00694285496298622	18.3202105745022	4.49965667200678
0.0302510109102113	17.360723277638	4.49965667200678
0.0825703822385092	16.321278706035	4.49965667200678
0.00297550926986646	15.281834134432	4.49965667200678
-0.0337224383916884	14.3223468375678	4.49965667200678
0.0453765163653116	13.5227740901809	4.49965667200678
0.126955062180525	12.4833295185779	4.49965667200678
-0.0463683527885756	11.2040131227589	4.49965667200678
-0.0260357061112276	10.4843976501107	4.49965667200678
-0.0218204013122652	9.36499580376904	4.49965667200678
-0.010662241550306	9.28503852903035	4.49965667200678
-0.0037193865873091	12.3234149691005	4.49965667200678
0.00867856870375674	18.2402532997635	4.44966048676226
0.0277714198519981	24.3170061799039	4.3496681162732
0.0510795757992019	28.2349126420997	4.49965667200678
0.0867856870374715	30.3138017853056	4.49965667200678
0.126707103074704	31.4332036316473	4.49965667200678
0.115053025101102	31.8329900053407	4.49965667200678
0.0411612115663492	31.4332036316473	4.49965667200678
0.00570305943390094	29.0344853894866	4.49965667200678
-0.00198367284655988	26.7956816968033	4.49965667200678
0.00148775463493856	24.8767071030748	4.49965667200678
-0.00148775463491725	23.8372625314718	4.49965667200678
-0.00396734569313041	23.1976043335623	4.3496681162732
-0.00768673228045017	22.3180743114367	4.49965667200678
-0.00694285496298622	21.5984588387885	4.49965667200678
-0.00867856870373544	20.958800640879	4.49965667200678
-0.00991836423284202	20.0792706187534	4.49965667200678
-0.00843060959791412	19.0398260471504	4.49965667200678
0.000247959105831972	18.0003814755475	4.49965667200678
0.0619897764553399	16.8809796292058	4.49965667200678
0.0575265125505562	15.4417486839094	4.49965667200678
-0.0233081559471931	14.4822613870452	4.64964522774036
-0.0354581521324377	13.5227740901809	4.59964904249583
0.192912184328995	12.4833295185779	4.49965667200678
-0.0245479514762997	11.6037994964523	4.49965667200678
-0.0260357061112276	10.8042267490654	4.49965667200678
-0.0220683604180866	9.76478217746248	4.49965667200678
-0.0156214236667323	8.72533760585952	4.54965285725131
-0.00495918211641568	9.60486762798511	4.69964141298488
0.00471122301061567	13.9225604638743	4.49965667200678
0.0215724422064652	20.3191424429695	4.49965667200678
0.0399214160372427	25.7562371252003	4.49965667200678
0.0686846723125154	29.9939726863509	4.49965667200678
0.10910200656139	31.2732890821699	4.49965667200678
0.138361181048305	31.9129472800794	4.49965667200678
0.0882734416723995	31.8329900053407	4.64964522774036
0.0233081559472144	30.7935454337378	4.49965667200678
0.00421530479897304	28.7146562905318	4.49965667200678
0.00322346837568777	26.3159380483712	4.49965667200678
0.00619897764554358	24.4769207293813	4.49965667200678
0.00223163195240251	23.4374761577783	4.49965667200678
-0.00173571374073856	22.7178606851301	4.49965667200678
-0.00396734569313041	21.9982452124819	4.49965667200678
-0.00247959105820251	21.198672465095	4.49965667200678
-0.00247959105820251	19.919356069276	4.49965667200678
-0.00148775463491725	18.7999542229344	4.49965667200678
-0.000495918211631979	17.8404669260701	4.49965667200678
0.0195887693598947	16.8809796292058	4.49965667200678
0.0818265049210452	15.6816205081255	4.49965667200678
0.0466163118944182	14.4822613870452	4.49965667200678
-0.0213244831006226	13.5227740901809	4.49965667200678
-0.000247959105810658	12.5632867933166	4.49965667200678
0.236552986953547	11.443884946975	4.49965667200678
-0.0399214160372214	10.5643549248494	4.49965667200678
-0.0126459143968765	9.84473945220117	4.49965667200678
-0.00570305943387963	8.64538033112084	4.49965667200678
0.00198367284658119	8.48546578164346	4.49965667200678
0.0101663233386846	12.4833295185779	4.49965667200678
0.0203326466773586	19.0398260471504	4.49965667200678
0.0364499885557442	25.0366216525521	4.49965667200678
0.055046921492343	28.8745708400092	4.49965667200678
0.0852979324025436	31.1133745326925	4.49965667200678
0.124723430228133	32.5526054779889	4.49965667200678
0.138361181048305	32.9523918516824	4.49965667200678
0.0726520180056565	32.5526054779889	4.49965667200678
0.0178530556191455	31.3532463569086	4.49965667200678
0.00347142748150909	29.1144426642253	4.49965667200678
0.00322346837568777	26.1560234988938	4.49965667200678
0.00223163195240251	24.2370489051652	4.49965667200678
-0.00123979552909593	23.517433432517	4.49965667200678
-0.000495918211631979	22.6379034103914	4.49965667200678
-0.00247959105820251	21.6784161135272	4.49965667200678
-0.00545510032805832	20.7189288166629	4.49965667200678
-0.00471122301059437	19.6794842450599	4.49965667200678
-0.00570305943387963	18.5600823987183	4.49965667200678
-0.00446326390477305	17.5206378271153	4.49965667200678
0.0260357061112489	16.5611505302511	4.49965667200678
0.0892652780956847	15.3617914091707	4.49965667200678
0.0106622415503273	14.0824750133517	4.49965667200678
-0.034962233920795	12.8831158922714	4.49965667200678
0.0312428473334966	11.7637140459297	4.49965667200678
0.14480811779966	10.8042267490654	4.49965667200678
-0.0466163118943969	10.0846112764172	4.49965667200678
-0.0260357061112276	9.12512397955297	4.44966048676226
-0.0198367284656947	8.08567940795001	4.49965667200678
-0.0126459143968765	8.96520943007559	4.64964522774036
0.000247959105831972	13.6027313649196	4.49965667200678
0.0131418326085404	20.4790569924468	4.49965667200678
0.0265316243228916	26.3159380483712	4.49965667200678
0.0490959029526314	29.7541008621348	4.49965667200678
0.0865377279316502	31.9129472800794	4.49965667200678
0.12794689860381	33.2722209506371	4.49965667200678
0.12224383916992	33.6720073243306	4.49965667200678
0.044880598153669	32.792477302205	4.49965667200678
0.00396734569315172	31.1133745326925	4.49965667200678
-0.00247959105820251	28.6346990157931	4.49965667200678
-0.00247959105820251	26.3159380483712	4.49965667200678
-0.00173571374073856	24.8767071030748	4.49965667200678
-0.00545510032805832	23.9971770809492	4.49965667200678
-0.00843060959791412	23.1176470588236	4.49965667200678
-0.00892652780955675	22.238117036698	4.49965667200678
-0.010662241550306	21.3585870145724	4.49965667200678
-0.00991836423284202	20.3990997177082	4.49965667200678
-0.0104142824444846	18.9598687724117	4.49965667200678
-0.00892652780955675	17.600595101854	4.49965667200678
0.0270275425345342	16.5611505302511	4.49965667200678
0.0838101777676157	15.4417486839094	4.49965667200678
-0.000991836423274613	14.4822613870452	4.49965667200678
-0.0352101930266163	13.5227740901809	4.49965667200678
0.050335698481738	12.5632867933166	4.49965667200678
0.107862211032283	11.6037994964523	4.49965667200678
-0.0495918211642527	10.8841840238041	4.49965667200678
-0.0317387655451179	10.0846112764172	5.09961089494109
-0.0218204013122652	9.12512397955297	5.09961089494109
-0.0109102006561273	9.6848249027238	4.74963759822941
-0.00173571374073856	15.2018768596933	4.54965285725131
0.00892652780957806	22.7978179598688	4.59964904249583
0.024547951476321	27.2754253452354	4.64964522774036
0.0468642710002395	29.7541008621348	4.59964904249583
0.0852979324025436	31.1933318074312	4.49965667200678
0.123235675593205	31.9129472800794	4.59964904249583
0.108358129243926	31.9129472800794	5.19960326543014
0.0312428473334966	31.0334172579538	5.59957274738635
-0.00198367284655988	29.194399938964	7.49942778667833
-0.00694285496298622	26.7956816968033	11.4491264209959
-0.00694285496298622	24.8767071030748	16.6487296864266
-0.00595101853970095	23.8372625314718	18.2986037994959
-0.00942244602119939	23.0376897840849	14.7988708323791
-0.00991836423284202	22.0782024872206	9.54927138170389
-0.0109102006561273	21.3585870145724	8.09938200961264
-0.00991836423284202	20.5590142671855	11.4991226062404
-0.00793469138627148	19.5995269703213	16.9987029831382
-0.005207141222237	18.640039673457	21.8983291371018
-0.00471122301059437	17.6805523765927	24.3981383993281
0.0163653009842176	16.7210650797285	23.8481803616383
0.0857938506141863	15.6016632333868	21.9483253223463
0.0156214236667536	14.6421759365225	10.3492103456163
-0.035706111238259	13.9225604638743	-0.39996948195675
0.0121499961852552	13.0430304417487	-3.94969863431808
0.173571374074932	12.0035858701458	-1.94985122453705
-0.0580224307621775	11.2040131227589	-3.69971770809545
-0.0285152971694408	10.2445258258946	-7.8494010833911
-0.0205806057831586	9.60486762798511	-6.04953841458817
-0.0131418326085191	11.2040131227589	-6.69948882276701
-0.00694285496298622	16.1613641565576	-6.4995040817889
0.00446326390479436	22.4779888609141	-6.59949645227795
0.014381628137647	27.3553826199741	-3.79971007858451
0.0349622339208163	30.2338445105669	-2.29982452124873
0.0694285496299794	31.8329900053407	2.64979781795933
0.106870374608998	32.6325627527276	4.99961852445204
0.110341802090497	32.6325627527276	7.34943923094475
0.0366979476615655	31.1133745326925	8.09938200961264
-0.0081826504920928	28.4747844663158	10.1492256046382
-0.0158693827725536	26.0760662241551	12.9990081635762
-0.015373464560911	24.4769207293813	13.2489890897988
-0.020084687571516	23.4374761577783	16.498741130693
-0.0213244831006226	22.4779888609141	29.8977187762259
-0.0242999923704784	21.2786297398337	35.0473258564121
-0.0233081559471931	19.9993133440147	41.2468528267333
-0.0250438696879423	18.640039673457	41.8468070496676
-0.0220683604180866	16.4811932555124	41.2968490119778
-0.0215724422064439	13.762645914397	41.0968642709997
-0.0193408102540521	11.5238422217137	40.6968947890435
-0.00570305943387963	9.04516670481428	39.8969558251311
0.0657091630426596	6.72640573739229	38.9470283054851
0.0339703974975311	6.40657663843754	40.3469214923318
-0.0364499885557229	7.76585030899525	37.5971313038829
-0.0265316243228702	8.96520943007559	36.4972152285033
0.22018768596934	9.12512397955297	39.0970168612187
-0.0590142671854627	9.28503852903035	37.3971465629048
-0.0334744792858671	10.0046540016785	36.6472037842369
-0.0297550926985474	10.7242694743268	35.2973067826347
-0.0238040741588358	11.9236285954071	36.3972228580143
-0.0141336690318044	15.5217059586481	37.2971541924157
-0.00322346837566646	21.4385442893111	34.947333485923
0.010414282444506	27.8351262684062	36.847188525215
0.0297550926985687	32.1528191042955	39.696971084153
0.0600061036087693	34.5515373464562	42.9967193102917
0.09967956054018	35.8308537422752	46.6464408331421
0.1185244525826	35.9108110170139	48.4962996871895
0.0577744716563775	35.1911955443657	51.0461051346603
-0.00173571374073856	33.5120927748532	53.6959029526202
-0.0128938735026978	30.9534599832151	55.3457770656896
-0.0111581597619486	28.0749980926223	55.3957732509341
-0.0123979552910552	25.7562371252003	57.0456473640034
-0.0109102006561273	24.0771343556879	59.8454337376969
-0.0133897917143405	22.6379034103914	61.8952773327224
-0.0156214236667323	21.0387579156177	62.995193408102
-0.0158693827725536	19.9993133440147	63.8951247425035
-0.0158693827725536	19.8393987945373	64.0951094834816
-0.0158693827725536	19.7594415197986	62.5952239261458
-0.0138857099259831	19.5195696955826	61.3953154802772
-0.00867856870373543	19.0398260471504	60.8953536278319
0.0565346761272709	18.4001678492409	60.3953917753867
0.064469367513553	17.6805523765927	59.195483329518
-0.0225642786297292	16.6411078049898	61.0453421835655
-0.034962233920795	15.3617914091707	56.6456778820472
0.188696879530033	14.2423895628291	52.5959868772406
-0.0081826504920928	13.6826886396583	56.6956740672917
-0.0242999923704784	13.6027313649196	57.0456473640034
-0.0213244831006226	13.6027313649196	54.7958190279998
-0.014629587243447	14.4822613870452	53.3459296559085
-0.00495918211641568	17.2008087281606	52.8959639887078
0.00595101853972226	20.958800640879	53.0959487296859
0.0188448920424307	24.1570916304265	51.7460517280837
0.0384336614023148	25.9161516746777	50.6961318379486
0.0657091630426596	26.875638971542	50.9961089494158
0.108854047455569	27.4353398947128	49.7962005035472
0.138113221942484	27.4353398947128	49.7962005035472
0.0981918059052521	27.0355535210194	48.9462653543902
0.03000305180439	25.9161516746777	48.0963302052333
0.00719081406882884	23.9172198062105	47.0464103150983
0.00446326390479436	21.9182879377433	46.7964293888756
0.00495918211643699	21.1986724650951	46.6964370183866
-0.00198367284655988	21.2786297398337	45.0465629053172
-0.0022316319523812	21.7583733882659	43.596673533226
-0.00272755016402383	22.0782024872206	43.3466926070033
-0.00421530479895173	21.9182879377433	44.8465781643391
-0.00396734569313041	21.1187151903564	45.3465400167844
-0.00272755016402383	19.7594415197986	42.4467612726019
-0.00173571374073856	18.2402532997635	40.2969253070873
0.000743877317474605	16.9609369039445	41.696818493934
0.0438887617303837	15.6016632333868	42.0467917906457
0.0900091554131487	13.9225604638743	40.8468833447771
0.00421530479897304	12.5632867933166	39.4469901579303
-0.0220683604180865	11.8436713206684	40.3469214923318
0.106870374608998	11.3639276722363	40.2969253070873
0.0763714045929762	11.3639276722363	37.7471198596164
-0.0230601968413718	11.5238422217137	37.9971007858391
-0.00917448691537807	11.2040131227589	37.9971007858391
-0.0022316319523812	10.7242694743268	37.8471122301055
0.00743877317465016	13.2829022659648	36.6472037842369
0.0171091783016815	19.1197833218891	37.6471274891274
0.0309948882276753	25.5163653009843	36.5472114137478
0.0478561074235248	30.7135881589991	35.0473258564121
0.0728999771114778	33.8319218738079	35.1973144121456
0.111829556725425	35.2711528191044	35.0473258564121
0.152246890974299	34.8713664454109	33.3474555580982
0.126211184863061	33.9118791485466	32.4475242236967
0.0508316166933806	32.0728618295568	32.8974898908974
0.0218204013122865	29.43427176318	33.8474174105434
0.0166132600900389	26.9555962462807	33.2974593728537
0.0128938735027191	25.1165789272908	32.4975204089412
0.00967040512704201	23.9172198062105	31.997558556496
0.00371938658733041	22.6379034103914	31.2976119630726
-0.000495918211631979	21.198672465095	31.5975890745398
-0.00198367284655988	19.6794842450599	30.8476462958719
-0.000495918211631979	18.0003814755475	29.2477683680471
-0.00123979552909593	16.4012359807737	29.0977798123135
-0.000247959105810662	15.281834134432	31.6475852597843
0.000991836423295922	14.4023041123065	30.7476539253828
0.0208285648890013	13.8426031891356	29.7977264057368
0.09025711451897	13.6027313649196	29.5477454795142
0.0312428473334966	13.6027313649196	29.5977416647587
-0.0250438696879423	13.6826886396583	28.7978027008463
0.014381628137647	13.5227740901809	28.4478294041347
0.192912184328995	13.2029449912261	27.7978789959558
-0.0528152895399298	13.1229877164874	27.4479056992441
-0.0151255054550897	12.8831158922714	28.3478370336456
-0.00917448691537807	12.8831158922714	27.7478828107113
-0.00148775463491725	14.9620050354773	26.0480125123974
0.00818265049211411	19.1197833218891	26.8979476615544
0.0213244831006439	23.6773479819944	26.2479972533755
0.0307469291218539	26.7956816968033	24.5481269550616
0.0520714122224872	28.3948271915771	25.0480888075069
0.0843060959792584	29.0344853894866	24.5981231403062
0.127450980392168	29.0344853894866	24.7981078812843
0.133401998931879	28.4747844663158	27.2979171435106
0.0624856946669825	27.2754253452354	26.3979858091091
0.0148775463492897	25.596322575723	23.248226138704
0.00446326390479436	23.7573052567331	24.5481269550616
0.00471122301061567	22.0782024872206	24.3481422140835
-0.000247959105810662	21.1187151903564	22.8482566567478
-0.00495918211641568	20.3990997177082	22.8982528419923
-0.00743877317462885	19.6794842450599	22.7482642862587
-0.00942244602119938	18.8799114976731	21.9483253223463
-0.00719081406880753	18.2402532997635	22.5482795452806
-0.00793469138627148	17.8404669260701	22.5482795452806
-0.00694285496298622	17.5206378271153	21.5483558403901
-0.00421530479895173	17.2008087281606	21.9483253223463
-0.00347142748148778	17.0408941786832	21.9483253223463
0.0530632486457725	16.7210650797285	21.4983596551456
0.0751316090638696	16.5611505302511	21.1483863584339
-0.0128938735026978	16.0014496070803	20.2984512092769
-0.0300030518043687	15.1219195849547	21.1483863584339
0.161669336995509	14.4023041123065	20.1984588387879
0.0230601968413931	13.762645914397	19.348523689631
-0.0250438696879423	12.723201342794	20.9983978027003
-0.0198367284656947	11.1240558480202	19.7484931715872
-0.0143816281376257	11.1240558480202	18.5485847257185
-0.00545510032805832	14.3223468375678	19.6984969863426
0.00272755016404514	19.919356069276	19.2985275043864
0.0148775463492897	25.3564507515069	18.7985656519412
0.0312428473334966	29.194399938964	19.1985351338974
0.0580224307621988	31.6730754558633	18.5985809109631
0.0924887464713618	33.5120927748532	17.9486305027842
0.124475471122312	34.071793698024	18.1486152437623
0.0905050736247913	33.2722209506371	18.6485770962076
0.0183489738307881	31.6730754558633	18.0486228732733
-0.00471122301059437	29.5142290379187	16.6987258716711
-0.00396734569313041	27.5952544441902	17.5986572060725
-0.00471122301059437	26.0760662241551	18.4485923552295
-0.00644693675134358	24.9566643778134	17.6986495765616
-0.00892652780955675	23.8372625314718	16.6987258716711
-0.010662241550306	22.5579461356528	17.448668650339
-0.010662241550306	21.2786297398337	17.9986266880288
-0.00917448691537807	19.9993133440147	16.6487296864266
-0.00793469138627148	18.5600823987183	17.7486457618061
-0.00471122301059437	17.2008087281606	16.6487296864266
-0.00272755016402383	16.2413214312963	15.3988250553134
0.0116540779736126	15.281834134432	15.3988250553134
0.0810826276035813	14.4023041123065	17.8486381322952
0.0463683527885969	13.762645914397	15.5988097962915
-0.0265316243228703	13.0430304417487	14.8988632028681
-0.0114061188677699	12.2434576943618	16.3987487602039
0.232337682154585	11.5238422217137	14.9988555733572
-0.0466163118943969	10.8841840238041	14.7988708323791
-0.0272755016403342	10.1645685511559	14.3989013504229
-0.02082856488898	9.60486762798511	15.7487983520251
-0.014629587243447	12.4033722438392	14.6488822766455
-0.00619897764552227	18.7199969481957	12.8990157930871
0.00471122301061567	23.9971770809492	15.648805981536
0.0168612191958602	27.5152971694515	14.4488975356674
0.0349622339208163	29.5142290379187	12.7490272373535
0.0671969176775875	30.6336308842604	13.3489814602879
0.106622415503177	31.0334172579538	14.4988937209119
0.124971389333954	30.9534599832151	13.648958571755
0.064469367513553	30.0739299610896	12.2990615701528
0.00446326390479436	28.4747844663158	13.3989776455324
-0.00843060959791412	26.7157244220646	13.0990005340652
-0.00942244602119938	25.3564507515069	12.1490730144192
-0.00768673228045017	24.4769207293813	12.9490119783317
-0.00917448691537807	23.8372625314718	12.9990081635762
-0.0119020370794126	23.1976043335623	11.9490882734411
-0.0096704051270207	22.4779888609141	12.1990691996638
-0.00991836423284202	21.5185015640498	12.7990234225981
-0.00942244602119939	20.5590142671855	11.649111161974
-0.0096704051270207	19.5995269703213	12.699031052109
-0.00793469138627148	18.4801251239796	11.3491340505068
-0.00421530479895173	17.6805523765927	12.2490653849083
0.029259174486926	16.7210650797285	11.7990997177076
0.0875295643549355	15.7615777828642	11.1491493095287
-0.000991836423274612	14.6421759365225	11.649111161974
-0.0285152971694408	13.4428168154422	11.4491264209959
0.0862897688258289	12.2434576943618	10.799176012817
0.0835622186617944	11.5238422217137	10.5991912718389
-0.0319867246509392	10.404440375372	11.3491340505068
-0.0203326466773373	9.20508125429166	10.7491798275725
-0.0156214236667323	9.44495307850773	11.5991149767294
-0.00570305943387963	13.1229877164874	10.4991989013499
0.00471122301061567	19.1997405966278	9.74925612268199
0.0156214236667536	24.6368352788587	10.8991683833061
0.0334744792858884	28.154955367361	10.8491721980616
0.0562867170214496	30.3937590600443	10.9991607537951
0.0939765011062897	31.753032730602	10.0492332341492
0.132410162508594	32.2327763790342	9.89924467841557
0.113069352254531	31.5931181811247	9.84924849317104
0.0369459067673869	29.9939726863509	10.1992217898827
0.00471122301061567	27.5152971694515	10.1992217898827
0.000247959105831972	25.0366216525521	9.54927138170389
0.000495918211653288	23.1976043335623	9.89924467841557
0.000495918211653288	21.9182879377433	9.89924467841557
-0.00495918211641568	20.7189288166629	9.59926756694842
-0.00843060959791412	19.6794842450599	9.59926756694842
-0.00843060959791412	18.9598687724117	9.49927519645936
-0.0096704051270207	18.4001678492409	9.69925993743747
-0.00719081406880753	18.0003814755475	9.19929808499221
-0.00768673228045017	17.4406805523767	8.84932478828053
-0.00644693675134358	16.9609369039445	9.49927519645936
0.00570305943390094	16.2413214312963	9.09930571450316
0.0790989547570107	15.3617914091707	9.09930571450316
0.0357061112382803	14.5622186617838	8.99931334401411
-0.0297550926985474	13.9225604638743	9.24929427023674
-0.00446326390477305	13.2829022659648	8.99931334401411
0.202334630350205	12.8831158922714	8.89932097352505
-0.0649652857251744	12.5632867933166	8.74933241779148
-0.0245479514762997	11.9236285954071	8.69933623254695
-0.0178530556191242	10.8841840238041	8.69933623254695
-0.0081826504920928	11.5238422217137	8.49935149156885
0.00173571374075987	18.7199969481957	8.799328603036
0.0114061188677912	25.1165789272908	8.54934767681337
0.0267795834287129	29.6741435873961	8.3993591210798
0.0453765163653116	32.4726482032502	8.29936675059074
0.0763714045929762	33.9118791485466	8.54934767681337
0.1185244525826	34.3116655222401	8.29936675059074
0.13538567177845	33.8319218738079	8.24937056534622
0.0659571221484809	32.3127336537729	8.3993591210798
0.0133897917143618	30.0739299610896	8.14937819485717
0.00198367284658119	27.5952544441902	8.09938200961264
0.00396734569315172	25.9161516746777	8.04938582436811
0.00347142748150909	24.7967498283361	8.19937438010169
-0.00123979552909593	23.277561608301	7.74940871290096
-0.00198367284655988	22.5579461356528	8.09938200961264
-0.000495918211631979	21.9182879377433	7.99938963912359
-0.00272755016402383	21.4385442893111	7.54942397192286
-0.00173571374073856	20.6389715419242	7.99938963912359
-0.00173571374073856	19.6794842450599	7.64941634241191
-0.000247959105810662	18.4801251239796	7.79940489814549
-0.00322346837566646	17.0408941786832	8.14937819485717
0.0436408026245624	15.4417486839094	7.34943923094475
0.0788509956511894	14.002517738613	7.94939345387906
-0.00942244602119939	12.4033722438392	7.84940108339001
-0.0337224383916884	10.5643549248494	7.09945830472212
0.127698939497989	7.92576485847263	7.99938963912359
0.0468642710002395	6.80636301213098	7.39943541618928
-0.0265316243228702	5.9268329900054	7.29944304570023
-0.0173571374074815	5.60700389105064	7.64941634241191
-0.0104142824444846	6.6464484626536	7.2494468604557
-0.00272755016402383	10.1645685511559	7.29944304570023
0.00917448691539938	15.5217059586481	7.2494468604557
0.0205806057831799	20.6389715419242	6.79948119325497
0.0362020294499229	24.3969634546426	7.09945830472212
0.0624856946669825	26.9555962462807	7.4494316014338
0.0971999694819669	28.9545281147479	7.0494621194776
0.131914244296951	30.5536736095217	7.64941634241191
0.101415274280929	31.4332036316473	8.04938582436811
0.0275234607461768	30.3138017853056	7.19945067521118
-0.000247959105810662	28.4747844663158	6.94946974898855
-0.000991836423274613	26.4758525978485	7.2494468604557
0.0000000000000106546715894496	25.1165789272908	7.19945067521117
-0.00198367284655988	24.0771343556879	7.39943541618928
-0.00421530479895173	23.0376897840849	7.0494621194776
-0.00570305943387963	21.9982452124819	7.14945448996665
-0.00694285496298622	20.958800640879	6.94946974898855
-0.00719081406880753	19.919356069276	6.99946593423307
-0.00570305943387963	18.9598687724117	7.09945830472212
-0.00471122301059437	18.0803387502862	7.09945830472212
-0.00396734569313041	16.8809796292058	7.09945830472212
0.00967040512704201	15.9214923323416	7.0494621194776
0.0825703822385092	15.041962310216	7.0494621194776
0.0433928435187411	14.1624322880904	6.59949645227687
-0.0262836652170489	13.2029449912261	6.94946974898855
-0.005207141222237	12.1635004196232	6.89947356374402
0.234817273212798	10.8841840238041	6.69948882276592
-0.0433928435187198	9.6048676279851	6.69948882276592
-0.0173571374074815	8.1656366826887	6.94946974898855
-0.0138857099259831	7.28610666056312	7.34943923094475
-0.00471122301059437	8.72533760585952	6.79948119325497
0.00396734569315172	13.2829022659648	6.39951171129876
0.0109102006561486	21.6784161135272	6.79948119325497
0.0238040741588571	25.3564507515069	5.79955748836445
0.0424010070954558	27.6752117189289	6.59949645227687
0.0733958953231204	29.194399938964	7.69941252765643
0.113813229571995	29.9939726863509	5.6995651178754
0.13166628519113	30.2338445105669	6.99946593423307
0.0671969176775875	29.9140154116122	7.64941634241191
0.0119020370794339	29.1144426642253	6.39951171129876
-0.00272755016402383	27.7551689936676	7.4494316014338
-0.00421530479895173	26.2359807736325	7.4494316014338
-0.00272755016402383	25.2764934767682	6.24952315556518
-0.00446326390477305	24.4769207293813	7.2494468604557
-0.00793469138627148	23.3575188830397	7.29944304570023
-0.0109102006561273	22.6379034103914	6.84947737849949
-0.0109102006561273	21.8383306630046	7.2494468604557
-0.0114061188677699	20.8788433661403	6.99946593423307
-0.010662241550306	19.919356069276	7.39943541618928
-0.0101663233386633	19.1997405966278	7.74940871290096
-0.00892652780955675	18.7199969481957	7.0494621194776
0.0138857099260044	18.2402532997635	7.09945830472212
0.0838101777676157	17.8404669260701	6.59949645227687
0.019836728465716	17.4406805523767	6.34951552605424
-0.0342183566033311	16.9609369039445	6.89947356374402
0.0126459143968978	16.4012359807737	6.39951171129876
0.175803006027324	16.0814068818189	6.29951934080971
-0.0545510032806791	15.8415350576029	6.74948500801044
-0.0257877470054063	15.3617914091707	7.0494621194776
-0.0188448920424094	16.4012359807737	7.64941634241191
-0.0101663233386633	19.919356069276	7.09945830472212
0.0000000000000106546715894496	24.8767071030748	6.79948119325497
0.0123979552910765	28.9545281147479	6.59949645227687
0.0238040741588571	31.4332036316473	6.04953841458708
0.0436408026245624	32.7125200274663	6.94946974898855
0.0771152819104402	33.2722209506371	6.54950026703234
0.116292820630208	33.1123064011597	6.04953841458708
0.124475471122312	32.3127336537729	7.14945448996665
0.0545510032807004	29.5142290379187	6.74948500801044
0.00743877317465016	26.875638971542	6.39951171129876
-0.00247959105820251	24.2370489051652	6.69948882276592
-0.000743877317453296	22.3180743114367	5.99954222934256
-0.000247959105810662	20.7988860914016	6.79948119325497
-0.0022316319523812	19.3596551461052	6.79948119325497
-0.00347142748148778	17.6805523765927	5.34959182116372
-0.005207141222237	15.9214923323416	6.39951171129876
-0.00495918211641568	14.4023041123065	6.89947356374402
-0.00297550926984515	13.2029449912261	5.64956893263088
-0.00297550926984515	12.3234149691005	5.54957656214182
-0.00322346837566646	12.0035858701458	7.0494621194776
-0.00272755016402383	12.4833295185779	6.54950026703234
0.0379377431906721	12.9630731670101	5.19960326543014
0.0773632410162615	13.5227740901809	6.99946593423307
-0.0119020370794126	13.9225604638743	6.89947356374402
-0.0339703974975097	14.0824750133517	5.19960326543014
0.118276493476779	14.002517738613	6.74948500801044
0.0406652933547066	13.762645914397	6.19952697032066
-0.0314908064392966	13.4428168154422	5.4995803768973
-0.0193408102540521	12.8031586175327	6.79948119325497
-0.0116540779735912	12.8831158922714	6.09953459983161
-0.00173571374073856	15.2018768596933	5.34959182116372
0.00570305943390094	19.5195696955826	5.94954604409803
0.0185969329366094	25.3564507515069	6.29951934080971
0.035458152132459	27.5952544441902	6.39951171129876
0.0587663080796627	28.8745708400092	5.79955748836445
0.0964560921645029	29.43427176318	5.4995803768973
0.1336499580377	29.43427176318	5.84955367360898
0.105630579079892	28.8745708400092	7.49942778667833
0.0319867246509605	27.6752117189289	4.39966430151773
0.00223163195240251	25.9961089494164	4.64964522774036
-0.000743877317453296	24.4769207293813	9.09930571450316
-0.00123979552909593	23.4374761577783	4.09968719005057
-0.00396734569313041	22.7178606851301	3.79971007858342
-0.00619897764552227	22.238117036698	9.34928664072579
-0.00619897764552227	21.4385442893111	5.54957656214182
-0.00694285496298622	20.958800640879	4.1496833752951
-0.00347142748148778	20.3191424429695	6.94946974898855
-0.00471122301059437	19.8393987945373	7.19945067521118
-0.00272755016402383	19.1997405966278	5.04961470969656
-0.00347142748148778	18.5600823987183	6.49950408178781
0.00247959105822382	17.9204242008088	5.54957656214182
0.0756275272755123	17.2807660028993	5.6995651178754
0.049591821164274	16.6411078049898	3.89970244907247
-0.0235561150530144	16.0014496070803	3.39974059662721
-0.0181010147249455	15.281834134432	8.94931715876958
0.215972381170378	14.3223468375678	6.44950789654329
-0.0592622262912841	12.4833295185779	4.59964904249583
-0.025539787899585	10.9641412985428	6.64949263752139
-0.0176050965133028	10.0846112764172	4.44966048676226
-0.0096704051270207	11.683756771191	3.19975585564911
0.000247959105831972	16.4811932555124	5.29959563591919
0.0119020370794339	22.238117036698	6.29951934080971
0.024547951476321	26.3958953231099	5.64956893263088
0.0406652933547066	28.5547417410545	3.54972915236079
0.0709163042649073	29.6741435873961	5.09961089494109
0.108606088349747	30.3138017853056	8.04938582436811
0.132162203402772	30.3138017853056	3.99969481956152
0.0768673228046189	29.43427176318	2.19983215075859
0.0166132600900389	26.7956816968033	8.49935149156885
0.00173571374075987	25.0366216525521	5.94954604409803
[truncated: 55,083 more rows]
