# Supplementary material for: CSF in the ventricles of the brain behaves as a relay medium for arteriovenous pulse wave phase coupling
Source: PLoS One. 2017 Nov 15;12(11):e0181025. doi: 10.1371/journal.pone.0181025 (PMC5687699; doi:10.1371/journal.pone.0181025)
Supplement: S2 Data — (CSV) [file pone.0181025.s016.csv]

ecg	pleth BP	CSF
-0.05033569848171666	32.63256275272761	-45.296543831540944
-0.044632639047826383	31.673075455863337	-45.24654764629642
-0.03892957961393609	30.153887235828243	-45.1965514610519
-0.033474479285867116	28.2349126420997	-45.296543831540944
-0.0287632562752621	26.15602349889378	-45.14655527580737
-0.028267338063619467	24.476920729381305	-45.296543831540944
-0.027275501640334196	23.7573052567331	-45.296543831540944
-0.028267338063619467	23.7573052567331	-45.296543831540944
-0.02702754253451288	23.517433432517034	-45.296543831540944
-0.022812237735550495	23.357518883039656	-45.296543831540944
0.028267338063640776	23.117647058823586	-45.296543831540944
0.0786030365453681	22.238117036698007	-45.296543831540944
0.019340810254073366	20.7988860914016	-45.296543831540944
-0.055294880598143005	19.51956969558257	-45.296543831540944
-0.04909590295261007	18.240253299763545	-45.296543831540944
0.41830701152057215	16.721065079728447	-45.296543831540944
-0.11877241168840011	15.121919584954664	-45.296543831540944
-0.006198977645522266	13.602731364919567	-45.296543831540944
0.00818265049211411	12.163500419623162	-45.346540016785475
0.023308155947214436	10.964141298542824	-45.446532387274516
0.04661631189441822	9.844739452201175	-45.24654764629642
0.08405813687343706	8.965209430075593	-45.39653620203
0.14108873121233995	9.844739452201175	-45.34654001678547
0.20803768978409548	14.722133211261216	-45.296543831540944
0.17183566033418324	22.238117036698007	-45.296543831540944
0.030003051804389995	28.714656290531835	-45.49652857251905
-0.024299992370478397	31.593118181124648	-45.296543831540944
-0.026531624322870245	31.593118181124648	-45.39653620203
-0.023804074158835762	30.39375906004431	-45.34654001678547
-0.018348973830766793	29.11444266422528	-45.296543831540944
-0.009174486915378068	27.675211718928878	-45.296543831540944
-0.005207141222236999	25.19653620202951	-45.49652857251905
-0.005455100328058316	23.117647058823586	-45.34654001678547
-0.0029755092698451474	22.557946135652763	-45.44653238727452
-0.006198977645522266	22.79781795986883	-45.34654001678547
-0.01066224155030597	23.117647058823586	-45.346540016785475
-0.008926527809556752	23.19760433356228	-45.446532387274516
0.03099488822767526	22.71786068513014	-45.296543831540944
0.08628976882582891	21.67841611352718	-45.346540016785475
0.06347753109026777	20.319142442969465	-45.49652857251905
-0.03099488822765395	19.039826047150434	-45.74650949874167
-0.05058365758753798	17.76050965133141	-45.446532387274516
0.4443427176318104	16.321278706035002	-45.296543831540944
-0.08876935988402077	14.882047760738596	-45.09655909056284
0.003967345693151724	13.442816815442189	-44.89657434958474
0.015621423666753615	12.243457694361851	-44.69658960860664
0.030498970016032623	11.28397039749758	-44.69658960860664
0.0505836575875593	10.16456855115593	-44.54660105287306
0.0845540550850797	8.405508506904766	-44.396612497139486
0.1388570992599481	8.005722133211322	-44.346616311894955
0.20828564888991682	12.003585870145784	-44.09663538567232
0.22068360418098262	19.75944151979864	-44.09663538567232
0.0728999771114778	27.11551079575805	-44.34661631189496
-0.005703059433879633	30.473716334783	-44.346616311894955
-0.016365300984196255	31.033417257953822	-44.29662012665043
-0.013389791714340456	30.39375906004431	-44.29662012665043
-0.010414282444484654	28.39482719157708	-44.29662012665043
0.000991836423295922	26.15602349889378	-44.29662012665043
0.00743877317465016	24.23704890516524	-44.39661249713948
0.0064469367513648925	22.87777523460752	-44.29662012665043
0.0034714274815090904	21.91828793774325	-44.44660868238401
0.0002479591058319715	21.67841611352718	-44.496604867628534
0.0007438773174746052	22.07820248722063	-44.496604867628534
-0.004215304798951732	22.398031586175385	-44.496604867628534
0.03942549782560003	22.07820248722063	-44.496604867628534
0.09075303273061262	20.958800640878977	-44.446608682384
0.06818875410087279	19.439612420843883	-44.59659723811759
-0.031738765545117904	17.600595101854033	-44.69658960860664
-0.0478561074235035	16.001449607080247	-44.59659723811759
0.4904631113145754	14.562218661783838	-44.69658960860664
-0.08876935988402077	13.122987716487433	-44.54660105287306
0.004215304798973041	11.683756771191025	-44.69658960860664
0.01760509651332415	10.404440375371998	-44.846578164340215
0.032978561074245794	9.444953078507726	-44.846578164340215
0.05083161669338061	8.645380331120835	-44.69658960860664
0.08579385061418628	7.286106660563117	-44.74658579385116
0.1420805676356252	6.246662088960157	-44.846578164340215
0.21448462653544975	8.565423056382146	-44.69658960860664
0.2199397268635187	15.44174868390942	-44.89657434958474
0.06719691767758752	25.116578927290817	-44.94657053482926
-0.01140611886776992	30.073929961089554	-44.99656672007379
-0.026779583428691564	30.473716334783	-44.94657053482926
-0.023804074158835765	29.993972686350862	-44.94657053482926
-0.01834897383076679	29.354314488441346	-44.89657434958474
-0.009670405127020703	27.995040817883634	-45.04656290531832
0.0029755092698664568	26.076066224155092	-44.846578164340215
0.0022316319524025062	24.476920729381305	-45.04656290531831
-0.0012397955290959295	23.517433432517034	-44.99656672007379
-0.003719386587309098	23.19760433356228	-44.846578164340215
-0.005455100328058316	23.437476157778345	-44.99656672007379
-0.0014877546349172464	23.677347981994412	-44.94657053482926
0.050831616693380606	23.437476157778345	-45.09655909056284
0.09744792858778817	22.398031586175385	-45.09655909056284
0.027523460746176828	20.958800640878977	-45.09655909056284
-0.041905088883791894	19.759441519798642	-44.94657053482926
-0.015621423666732304	18.71999694819568	-45.09655909056284
0.41037232013429	17.280766002899274	-44.99656672007379
-0.08108262760355996	15.841535057602867	-45.04656290531831
0.009670405127042012	14.802090485999905	-45.09655909056284
0.024299992370499707	13.922560463874326	-45.1965514610519
0.040417334248885294	13.043030441748744	-45.19655146105189
0.06521324483101698	12.003585870145784	-45.09655909056284
0.09769588769360948	10.564354924849376	-45.19655146105189
0.15943770504311738	10.004654001678553	-44.94657053482926
0.22514686808576637	14.242389562829082	-45.1965514610519
0.17406729228657508	22.07820248722063	-44.99656672007379
0.03000305180438999	29.19439993896397	-45.346540016785475
-0.017109178301660206	32.47264820325023	-45.04656290531832
-0.01214999618523387	32.63256275272761	-45.1965514610519
-0.009670405127020701	31.912947280079408	-45.19655146105189
-0.0029755092698451474	30.953459983215133	-44.99656672007379
0.005207141222258308	29.514229037918724	-45.296543831540944
0.0037193865873304073	27.435339894712804	-45.09655909056284
-0.003471427481487781	25.036621652552128	-45.346540016785475
-0.008430609597914118	23.677347981994412	-45.39653620202999
-0.007934691386271484	23.597390707255723	-45.09655909056284
-0.004959182116415682	23.83726253147179	-45.24654764629642
0.02752346074617682	23.597390707255723	-44.99656672007379
0.09124895094225526	23.277561608300967	-45.24654764629642
0.07091630426490728	22.637903410391452	-45.19655146105189
-0.029507133592726047	21.518501564049803	-45.24654764629642
-0.04959182116425272	20.079270618753398	-45.346540016785475
0.3897917143511207	18.64003967345699	-45.39653620202999
-0.07463569085220571	17.20080872816058	-45.146555275807366
-0.00024795910581066217	15.6016632333868	-45.24654764629642
0.008430609597935427	14.242389562829082	-45.19655146105189
0.02628366521707024	13.122987716487433	-45.39653620203
0.04562447547113295	11.843671320668404	-45.39653620202999
0.0773632410162615	10.324483100633309	-45.1965514610519
0.13117036697948728	8.885252155336904	-45.446532387274516
0.19787136644542147	9.604867627985106	-45.146555275807366
0.21225299458305788	14.322346837567771	-45.24654764629642
0.07042038605326463	21.91828793774325	-45.296543831540944
-0.015621423666732307	28.2349126420997	-45.296543831540944
-0.027027542534512887	30.633630884260377	-45.39653620203
-0.02256427862972917	30.713588158999066	-45.39653620202999
-0.01611734187837494	30.39375906004431	-45.296543831540944
-0.008678568703735436	29.514229037918724	-45.296543831540944
-0.004215304798951732	27.515297169451497	-45.296543831540944
-0.0044632639047730484	24.556878004119994	-45.34654001678547
-0.008430609597914118	22.87777523460752	-45.296543831540944
-0.012397955291055189	22.318074311436696	-45.446532387274516
-0.012645914396876505	22.238117036698007	-45.296543831540944
-0.0012397955290959295	22.398031586175385	-45.44653238727452
0.05678263523309222	22.318074311436696	-45.296543831540944
0.09248874647136182	21.91828793774325	-45.29654383154095
0.006446936751364892	21.278629739833736	-45.446532387274516
-0.045872434576932956	20.319142442969465	-45.1965514610519
0.027027542534534193	18.799954222934367	-45.44653238727452
0.32110704203861595	17.280766002899274	-45.34654001678547
-0.05951018539710539	16.241321431296313	-45.346540016785475
-0.0032234683756664642	14.962005035477286	-45.34654001678547
0.009918364232863328	13.043030441748744	-45.44653238727452
0.02653162432289155	11.603799496452336	-45.89649805447525
0.053807125963236405	10.804226749065446	-45.54652475776358
0.09719996948196685	9.604867627985104	-45.446532387274516
0.16042954146640265	8.645380331120835	-45.146555275807366
0.21597238117037762	10.644312199588066	-44.89657434958474
0.13414587624934307	17.040894178683207	-44.74658579385117
-0.0034714274814877802	24.95666437781344	-44.59659723811758
-0.0347142748149737	29.993972686350865	-44.496604867628534
-0.036202029449901606	31.11337453269251	-44.39661249713948
-0.03198672465093922	30.39375906004431	-44.29662012665043
-0.021820401312265224	29.434271763180035	-44.19662775616138
-0.01537346456091099	27.755168993667567	-44.2466239414059
-0.011654077973591236	25.676279850461647	-44.29662012665043
-0.013637750820161772	23.757305256733105	-44.19662775616138
-0.014381628137625722	22.477988860914074	-44.29662012665043
-0.015373464560910988	21.99824521248194	-44.29662012665043
-0.01636530098419626	21.99824521248194	-44.29662012665043
0.0064469367513648925	22.07820248722063	-44.29662012665043
0.06719691767758751	21.75837338826587	-44.396612497139486
0.08033875028611731	20.7988860914016	-44.446608682384
-0.012893873502697821	19.51956969558257	-44.29662012665043
-0.055790798809785644	18.160296025024856	-44.496604867628534
0.16712443732357818	16.321278706035002	-44.396612497139486
0.19886320286870676	14.322346837567771	-44.496604867628534
-0.026531624322870248	12.963073167010055	-44.496604867628534
-0.0032234683756664642	11.763714045929714	-44.496604867628534
0.012149996185255179	10.804226749065446	-44.64659342336211
0.027275501640355505	9.684824902723795	-44.59659723811758
0.05901426718548406	7.765850308995253	-44.54660105287306
0.10687037460899822	6.006790264744089	-44.69658960860664
0.17133974212254058	6.566491187914915	-44.69658960860664
0.2196917677576974	11.523842221713647	-44.69658960860664
0.10042343785764397	19.359655146105194	-44.89657434958474
-0.019836728465694693	26.15602349889378	-44.79658197909569
-0.04215304798961321	29.11444266422528	-44.74658579385116
-0.04165712977797058	29.35431448844135	-44.89657434958474
-0.03595407034408028	29.03448538948659	-44.74658579385117
-0.028019378957798147	28.154955367361012	-44.69658960860664
-0.020580605783158637	26.31593804837116	-44.79658197909569
-0.018348973830766793	24.396963454642616	-44.89657434958474
-0.02256427862972918	23.197604333562275	-44.89657434958474
-0.02107652399480128	22.79781795986883	-44.89657434958474
-0.021324483100622595	22.71786068513014	-44.89657434958474
-0.02306019684137181	22.79781795986883	-44.89657434958474
0.0034714274815090896	22.957732509346208	-44.89657434958474
0.06000610360876933	22.477988860914074	-44.99656672007379
0.0726520180056565	21.038757915617666	-44.99656672007379
-0.025787747005406297	19.51956969558257	-44.89657434958474
-0.06074998092621197	18.160296025024856	-44.99656672007379
0.20431830319677574	16.721065079728447	-44.94657053482926
0.12149996185245591	15.601663233386798	-44.99656672007379
-0.02182040131226523	14.562218661783838	-45.09655909056284
-0.0066948958571649	13.202944991226122	-44.89657434958474
0.008926527809578061	11.923628595407095	-45.09655909056284
0.02479591058214234	11.363927672236269	-44.94657053482926
0.05752651255055616	10.324483100633309	-45.09655909056284
0.10563057907989162	8.725337605859526	-45.04656290531832
0.17357137407493242	9.764782177462486	-44.94657053482926
0.22018768596934002	17.760509651331407	-45.09655909056284
0.10414282444496373	27.675211718928875	-45.09655909056284
-0.008678568703735436	31.992904554818097	-45.1965514610519
-0.026035706111227616	32.7125200274663	-45.146555275807366
-0.023308155947193127	32.152819104295475	-45.096559090562835
-0.018348973830766793	31.593118181124648	-45.24654764629642
-0.015125505455089673	30.713588158999066	-45.14655527580737
-0.0074387731746288505	28.714656290531835	-45.09655909056284
-0.004959182116415682	26.15602349889378	-44.94657053482926
-0.009174486915378068	24.556878004119994	-45.1965514610519
-0.011902037079412554	24.476920729381305	-45.19655146105189
-0.01214999618523387	25.036621652552128	-45.09655909056284
-0.012645914396876505	24.87670710307475	-44.94657053482926
0.0029755092698664568	24.15709163042655	-45.346540016785475
0.06496528572519567	23.437476157778345	-44.99656672007379
0.09248874647136182	22.318074311436696	-45.5965209430081
-0.0002479591058106639	20.71892881666291	-44.89657434958474
-0.04289692530707716	19.119783321889123	-45.74650949874167
0.1182764934767788	17.600595101854033	-44.846578164340215
0.20679789425498887	16.56115053025107	-45.49652857251905
-0.022812237735550495	15.361791409170731	-45.09655909056284
0.009422446021220695	14.002517738613015	-45.39653620203
0.02454795147632102	12.483329518577918	-45.19655146105189
0.04289692530709847	11.20401312275889	-45.14655527580737
0.07240405889983517	9.524910353246415	-45.296543831540944
0.11009384298467534	8.405508506904766	-45.296543831540944
0.1772907606622522	10.724269474326755	-45.296543831540944
0.2273785000381582	17.040894178683207	-45.24654764629642
0.12769893949798883	25.036621652552128	-45.24654764629642
0.00669489585718621	30.633630884260377	-45.296543831540944
-0.01983672846569469	32.072861829556786	-45.09655909056284
-0.01462958724344704	31.1933318074312	-45.596520943008095
-0.007686732280450167	30.31380178530562	-45.796505683986204
-0.00198367284655988	29.834058136873484	-45.646517128252626
0.002479591058223823	28.154955367361012	-45.146555275807366
0.0022316319524025062	24.95666437781344	-45.24654764629642
-0.0017357137407385632	22.87777523460752	-44.74658579385117
-0.0059510185397009495	23.517433432517034	-44.69658960860664
-0.010166323338663337	23.99717708094917	-44.59659723811758
-0.012645914396876505	22.87777523460752	-44.29662012665043
0.017109178301681516	21.75837338826587	-44.39661249713948
0.07810711833372547	21.438544289311114	-44.19662775616138
0.08529793240254366	21.198672465095047	-44.34661631189496
-0.011902037079412554	20.71892881666291	-44.39661249713948
-0.04066529335468531	20.399099717708154	-44.14663157091685
0.21051728084230867	19.119783321889123	-44.39661249713948
0.10711833371481953	15.841535057602865	-44.09663538567233
-0.014133669031804408	12.723201342793987	-44.19662775616138
0.004215304798973041	12.243457694361851	-44.49660486762853
0.025787747005427606	12.563286793316607	-44.19662775616138
0.049591821164274026	10.964141298542822	-44.64659342336211
0.08083466849775994	8.565423056382146	-44.39661249713948
0.1272030212863462	7.366063935301807	-44.59659723811759
0.19316014343481647	9.524910353246417	-44.49660486762853
0.23308155947204848	15.761577782864176	-44.396612497139486
0.11530098420692299	23.83726253147179	-44.446608682384
0.005207141222258308	29.43427176318004	-44.34661631189496
-0.014629587243447038	30.553673609521688	-44.496604867628534
-0.007190814068807534	29.674143587396106	-44.54660105287306
-0.000495918211631979	29.27435721370266	-44.69658960860664
0.007190814068828843	28.794613565270524	-44.54660105287306
0.011158159761969912	26.87563897154198	-44.69658960860664
0.012149996185255179	24.636835278858683	-44.54660105287306
0.006694895857186209	23.357518883039656	-44.69658960860664
0.0012397955291172389	22.957732509346208	-44.89657434958474
0.0014877546349385557	22.71786068513014	-44.846578164340215
-0.0012397955290959295	22.318074311436696	-44.74658579385116
0.040665293354706616	22.07820248722063	-44.89657434958474
0.0991836423285374	21.83833066300456	-44.89657434958474
0.08504997329672233	21.038757915617666	-44.89657434958474
-0.016365300984196255	19.83939879453733	-44.846578164340215
-0.03719386587318687	18.64003967345699	-44.79658197909569
0.4478141451133089	16.56115053025107	-44.89657434958474
-0.04661631189439692	14.642175936522529	-43.79665827420517
0.007686732280471477	12.723201342793987	-42.79673456931466
0.01909285114825205	11.443884946974958	-45.99649042496431
0.04016937514306398	10.484397650110687	-46.69643701838767
0.06769283588923015	9.285038529030349	-44.646593423362106
0.10488670176242768	7.685893034256564	-47.19639887083292
0.16786831464104215	6.486533913176226	-44.74658579385116
0.22341115434501713	8.005722133211322	-44.346616311894955
0.2328336003662272	13.3628595407035	-44.79658197909569
0.08381017776761575	21.118715190356355	-44.0466392004278
0.0002479591058319715	27.515297169451497	-45.146555275807366
-0.007934691386271484	29.754100862134795	-45.5965209430081
-0.003471427481487781	28.9545281147479	-45.94649423971978
0.0014877546349385557	28.714656290531835	-45.34654001678547
0.008430609597935427	27.995040817883634	-44.446608682384
0.012893873502719127	25.916151674677714	-43.99664301518327
0.008430609597935427	23.757305256733105	-44.046639200427805
0.000991836423295922	22.957732509346208	-45.19655146105189
-0.0029755092698451474	22.71786068513014	-45.69651331349715
-0.006198977645522266	22.557946135652763	-46.096482795453355
0.0004959182116532884	22.71786068513014	-45.74650949874168
0.0595101853971267	22.477988860914074	-45.19655146105189
0.10513466086824899	21.598458838788492	-44.79658197909569
0.032978561074245794	19.759441519798642	-44.79658197909569
-0.04041733424886399	18.71999694819568	-45.14655527580737
-0.022564278629729175	17.360723277637963	-45.44653238727452
0.4364080262455283	15.921492332341558	-45.49652857251905
-0.09149691004805524	14.962005035477286	-45.24654764629642
0.002479591058223823	13.682688639658258	-45.04656290531832
0.01859693293660942	12.163500419623162	-44.846578164340215
0.0374418249790295	10.884184023804135	-44.94657053482926
0.06248569466698249	9.844739452201175	-45.09655909056284
0.10141527428092925	8.645380331120835	-45.29654383154095
0.1626611734187945	8.485465781643455	-45.446532387274516
0.22613870450905163	11.683756771191025	-45.146555275807366
0.17257953765164719	21.838330663004562	-45.09655909056284
0.027523460746176825	27.835126268406253	-45.14655527580737
-0.016117341878374943	30.553673609521688	-45.296543831540944
-0.018844892042409425	30.793545433737755	-45.296543831540944
-0.014877546349268356	30.793545433737755	-45.296543831540944
-0.01214999618523387	31.51316090638596	-45.296543831540944
-0.005207141222236999	31.593118181124648	-45.146555275807366
-0.0014877546349172464	29.754100862134795	-45.09655909056284
-0.0059510185397009495	27.195468070496737	-45.24654764629642
-0.008678568703735436	25.276493476768195	-45.296543831540944
-0.013141832608519137	24.476920729381305	-45.39653620203
-0.014629587243447038	24.15709163042655	-45.34654001678547
0.018348973830788103	24.317006179903927	-45.49652857251905
0.07637140459297624	24.23704890516524	-45.74650949874168
0.058766308079662745	23.517433432517034	-45.49652857251905
-0.0433928435187198	22.238117036698007	-45.296543831540944
-0.0639734493018891	20.63897154192422	-45.04656290531832
0.3570611123827069	18.5600823987183	-44.846578164340215
-0.07413977264056307	16.960936903944514	-44.69658960860664
-0.017853055619124158	15.921492332341558	-44.496604867628534
-0.008430609597914116	14.642175936522527	-44.346616311894955
0.004215304798973041	13.122987716487433	-44.496604867628534
0.022068360418107853	12.083543144884473	-44.346616311894955
0.05678263523309222	10.964141298542824	-44.29662012665043
0.10835812924392611	8.645380331120835	-44.29662012665043
0.1758030060273243	9.684824902723795	-44.14663157091685
0.19960708018617074	15.281834134432042	-44.2466239414059
0.06074998092623329	23.037689784084897	-44.396612497139486
-0.02504386968794235	29.03448538948659	-44.39661249713948
-0.03917753871975741	31.51316090638596	-44.34661631189496
-0.03868162050811477	31.353246356908578	-44.39661249713948
-0.03496223392079502	30.633630884260377	-44.29662012665043
-0.0287632562752621	29.993972686350865	-44.29662012665043
-0.026035706111227613	28.634699015793146	-44.29662012665043
-0.02479591058212103	26.395895323109848	-44.44660868238401
-0.025291828793763665	24.07713435568786	-44.496604867628534
-0.026035706111227613	23.19760433356228	-44.496604867628534
-0.027027542534512883	23.357518883039656	-44.496604867628534
-0.02256427862972918	23.19760433356228	-44.496604867628534
0.02702754253453419	22.87777523460752	-44.496604867628534
0.08207446402686652	22.15815976195932	-44.69658960860664
0.013389791714361764	21.198672465095044	-44.69658960860664
-0.06248569466696118	19.99931334401471	-44.69658960860664
-0.06397344930188908	18.64003967345699	-44.74658579385117
0.4051651789120423	17.120851453421892	-44.69658960860664
-0.13786526283664147	15.681620508125489	-44.79658197909569
-0.023308155947193127	14.40230411230646	-44.74658579385116
-0.009422446021199387	13.122987716487433	-44.89657434958474
0.008678568703756745	11.443884946974958	-44.89657434958474
0.03198672465096053	10.324483100633309	-44.89657434958474
0.06918059052415806	8.485465781643457	-44.846578164340215
0.12819485770963146	7.605935759517875	-44.846578164340215
0.19563973449302963	10.484397650110687	-44.89657434958474
0.1643968871595437	17.60059510185403	-44.89657434958474
0.0168612191958602	25.436408026245577	-45.04656290531831
-0.030994888227653946	30.473716334783	-45.04656290531832
-0.03545815213243766	31.832990005340715	-44.89657434958474
-0.0317387655451179	31.27328908216989	-45.04656290531832
-0.025043869687942345	30.31380178530562	-44.89657434958474
-0.021324483100622592	29.03448538948659	-45.04656290531831
-0.017109178301660206	25.996108949416403	-44.89657434958474
-0.019092851148230745	23.917219806210483	-45.04656290531831
-0.018101014724945477	22.87777523460752	-44.99656672007379
-0.01909285114823074	22.71786068513014	-44.99656672007379
-0.02107652399480128	22.957732509346208	-45.09655909056284
-0.008926527809556752	23.19760433356228	-44.94657053482926
0.049095902952631394	22.87777523460752	-45.146555275807366
0.08207446402686655	21.91828793774325	-44.99656672007379
0.0034714274815090904	20.479056992446843	-45.09655909056284
-0.059262226291284074	19.039826047150434	-45.09655909056284
-0.006198977645522272	17.76050965133141	-45.09655909056284
0.3783855954833401	16.241321431296313	-45.09655909056284
-0.07785915922788282	13.922560463874326	-45.09655909056284
-0.005455100328058316	12.403372243839229	-45.09655909056284
0.01066224155032728	11.124055848020202	-45.09655909056284
0.028763256275283408	10.484397650110687	-45.24654764629642
0.05405508506905773	9.524910353246415	-45.09655909056284
0.09794384679943081	7.605935759517875	-45.296543831540944
0.1614213778896879	6.566491187914915	-45.146555275807366
0.22365911345083847	10.004654001678553	-45.1965514610519
0.1524948500801205	18.160296025024856	-45.146555275807366
0.013885709926004398	26.23598077363247	-45.296543831540944
-0.022316319523907863	29.993972686350865	-45.19655146105189
-0.022068360418086543	30.233844510566932	-45.296543831540944
-0.01859693293658811	29.274357213702658	-45.146555275807366
-0.014381628137625724	28.2349126420997	-45.24654764629642
-0.007934691386271484	26.31593804837116	-45.24654764629642
-0.003719386587309098	24.15709163042655	-45.14655527580737
-0.003719386587309098	22.557946135652763	-45.296543831540944
-0.0066948958571649	21.67841611352718	-45.146555275807366
-0.009174486915378068	21.91828793774325	-45.296543831540944
-0.011158159761948602	22.398031586175385	-45.19655146105189
0.025043869687963655	22.398031586175385	-45.296543831540944
0.08182650492104522	21.438544289311114	-45.146555275807366
0.07240405889983517	20.239185168230776	-45.296543831540944
-0.036202029449901606	19.119783321889123	-45.24654764629642
-0.06074998092621197	17.44068055237665	-45.24654764629642
0.3709468223087007	16.001449607080247	-45.296543831540944
-0.02628366521704893	14.722133211261216	-45.49652857251905
-0.007934691386271484	13.442816815442189	-45.5965209430081
0.004463263904794358	12.163500419623162	-45.296543831540944
0.022068360418107853	11.044098573281513	-45.146555275807366
0.03942549782560004	10.324483100633309	-44.94657053482926
0.07215609979401386	8.725337605859524	-44.69658960860664
0.1227397573815625	6.806363012130983	-44.54660105287306
0.19613565270467226	7.525978484779185	-44.496604867628534
0.21969176775769736	12.883115892271366	-44.29662012665043
0.0786030365453681	20.878843366140288	-44.44660868238401
-0.012645914396876505	29.674143587396106	-44.346616311894955
-0.026779583428691568	31.593118181124648	-44.29662012665043
-0.02553978789958498	31.51316090638596	-44.29662012665043
-0.020580605783158644	30.873502708476444	-44.146631570916846
-0.014629587243447041	30.31380178530562	-44.29662012665043
-0.007686732280450167	29.03448538948659	-44.29662012665043
-0.006942854962986217	27.195468070496737	-44.34661631189496
-0.007686732280450167	25.516365300984265	-44.29662012665043
-0.006942854962986217	24.95666437781344	-44.44660868238401
-0.007686732280450167	24.95666437781344	-44.39661249713948
0.0029755092698664568	24.95666437781344	-44.396612497139486
0.05851834897384142	24.636835278858683	-44.446608682384
0.09819180590525212	23.357518883039653	-44.396612497139486
0.01314183260854045	22.318074311436696	-44.496604867628534
-0.04785610742350349	21.278629739833733	-44.59659723811759
0.008430609597935429	19.91935606927602	-44.496604867628534
0.35210193026628056	18.080338750286167	-44.74658579385117
-0.0639734493018891	16.48119325551238	-44.59659723811758
0.005703059433900942	15.281834134432042	-44.69658960860664
0.019588769359894686	14.322346837567771	-44.69658960860664
0.036202029449922915	13.202944991226122	-44.79658197909569
0.06570916304265961	12.083543144884473	-44.69658960860664
0.10290302891585715	10.324483100633309	-44.79658197909569
0.16489280537118636	8.885252155336904	-44.79658197909569
0.22688258182651558	13.122987716487433	-44.59659723811759
0.1569581139849042	20.71892881666291	-45.096559090562835
0.02231631952392917	27.595254444190186	-44.89657434958474
-0.012893873502697821	31.11337453269251	-44.846578164340215
-0.01140611886776992	31.593118181124648	-44.846578164340215
-0.011158159761948602	30.953459983215133	-44.69658960860664
-0.003471427481487781	30.153887235828243	-45.39653620202999
0.004215304798973041	28.874570840009213	-44.39661249713948
0.0007438773174746052	27.03555352101936	-45.49652857251905
0.0017357137407598726	25.196536202029506	-44.69658960860663
-0.0024795910582025137	23.917219806210483	-45.04656290531831
-0.005455100328058316	23.437476157778345	-45.04656290531832
-0.004711223010594365	23.037689784084897	-44.69658960860663
0.03992141603724266	23.037689784084897	-45.296543831540944
0.09943160143435871	22.71786068513014	-44.846578164340215
0.057030594338913526	21.598458838788492	-45.1965514610519
-0.035210193026616335	20.319142442969465	-44.99656672007379
-0.05083161669335929	19.199740596627812	-45.09655909056284
0.44434271763181044	17.92042420080879	-44.89657434958474
-0.12794689860378883	16.64110780498976	-45.09655909056284
0.0014877546349385557	15.121919584954664	-45.09655909056284
0.015621423666753616	13.602731364919567	-45.09655909056284
0.02950713359274736	12.243457694361851	-45.1965514610519
0.055046921492343	11.124055848020202	-45.146555275807366
0.08802548256657813	8.885252155336904	-44.99656672007379
0.14257648584726784	7.605935759517875	-45.24654764629642
0.20977340352484472	9.045166704814282	-44.94657053482926
0.20605401693752495	14.802090485999905	-45.19655146105189
0.061989776455339866	22.79781795986883	-45.296543831540944
-0.0066948958571649	28.874570840009213	-45.14655527580737
-0.011406118867769922	31.11337453269251	-45.19655146105189
-0.004711223010594365	30.953459983215133	-45.04656290531831
-0.0029755092698451474	30.713588158999066	-45.39653620202999
-0.000495918211631979	29.993972686350865	-45.09655909056284
0.004215304798973041	27.595254444190186	-44.99656672007379
0.0022316319524025062	24.79674982833606	-45.1965514610519
-0.0017357137407385632	24.317006179903927	-45.24654764629642
-0.0024795910582025137	24.317006179903927	-45.1965514610519
-0.006198977645522266	23.117647058823586	-45.19655146105189
0.017357137407502832	22.238117036698007	-45.24654764629642
0.07314793621729913	22.477988860914074	-45.296543831540944
0.08653772793165022	22.15815976195932	-45.296543831540944
-0.015125505455089672	20.7988860914016	-45.296543831540944
-0.051079575799180606	19.439612420843883	-45.296543831540944
0.17158770122836192	18.400167849240923	-45.146555275807366
0.16241321431297318	17.040894178683203	-45.296543831540944
-0.016613260090017574	15.44174868390942	-45.19655146105189
0.005951018539722259	14.322346837567771	-45.24654764629642
0.02479591058214234	12.563286793316607	-45.296543831540944
0.04314488441291978	11.124055848020202	-45.34654001678547
0.07141222247654991	9.684824902723795	-45.296543831540944
0.11703669794767219	8.1656366826887	-45.1965514610519
0.18274586099032114	8.005722133211322	-45.24654764629642
0.2271305409323369	11.363927672236269	-45.24654764629642
0.10612649729153427	18.320210574502234	-45.44653238727452
-0.002231631952381197	25.276493476768195	-45.296543831540944
-0.019836728465694693	29.354314488441346	-45.54652475776357
-0.01909285114823074	30.713588158999066	-45.646517128252626
-0.016365300984196255	31.033417257953822	-45.296543831540944
-0.009670405127020703	30.39375906004431	-45.146555275807366
-0.003719386587309098	26.87563897154198	-44.89657434958474
-0.004215304798951732	24.07713435568786	-44.79658197909569
-0.004959182116415682	22.477988860914074	-44.54660105287306
-0.005455100328058316	21.83833066300456	-44.59659723811759
-0.005207141222236999	21.67841611352718	-44.446608682384
-0.0029755092698451474	21.358587014572425	-44.296620126650424
0.05207141222248719	21.038757915617666	-44.39661249713948
0.10141527428092924	20.63897154192422	-44.14663157091685
0.04711223010606085	19.99931334401471	-44.29662012665043
-0.04339284351871979	19.039826047150434	-44.29662012665043
-0.053807125963215095	17.520637827115344	-44.29662012665043
0.49839780270085754	15.841535057602867	-44.29662012665043
-0.12397955291064776	13.442816815442189	-44.29662012665043
-0.003471427481487781	12.163500419623162	-44.39661249713948
0.013885709926004396	11.044098573281513	-44.34661631189496
0.030251010910211307	10.084611276417242	-44.496604867628534
0.05281528953995114	9.364995803769038	-44.29662012665043
0.09000915541314866	8.08567940795001	-44.496604867628534
0.1475356679636942	6.886320286869672	-44.446608682384
0.21646829938202028	8.325551232166077	-44.396612497139486
0.18770504310674752	14.322346837567771	-44.496604867628534
0.03446631570917369	22.637903410391452	-44.79658197909569
-0.025539787899584977	28.714656290531835	-44.69658960860664
-0.02901121538108342	30.873502708476444	-44.59659723811759
-0.027771419851976835	30.873502708476444	-44.69658960860664
-0.02330815594719313	30.633630884260377	-44.69658960860664
-0.01661326009001757	29.754100862134795	-44.69658960860664
-0.011406118867769922	27.755168993667567	-44.69658960860664
-0.015621423666732307	25.596322575722954	-44.846578164340215
-0.01760509651330284	24.476920729381305	-44.74658579385117
-0.01884489204240943	24.15709163042655	-44.846578164340215
-0.017853055619124158	24.15709163042655	-44.846578164340215
0.00743877317465016	24.15709163042655	-44.69658960860664
0.0696765087358007	24.07713435568786	-44.89657434958474
0.07463569085222703	23.437476157778345	-44.89657434958474
-0.032234683756760536	22.15815976195932	-45.04656290531831
-0.05901426718546275	19.83939879453733	-44.846578164340215
0.21572442206455633	18.5600823987183	-44.99656672007379
0.0818265049210452	17.44068055237665	-44.94657053482926
-0.018348973830766786	16.001449607080247	-44.99656672007379
1.0654671589449549e-14	14.482261387045149	-45.04656290531832
0.01611734187839625	13.202944991226122	-44.94657053482926
0.03248264286260316	12.243457694361851	-45.09655909056284
0.06322957198444644	10.884184023804133	-44.89657434958474
0.10959792477303269	9.20508125429166	-45.09655909056284
0.17505912870986035	8.885252155336904	-44.94657053482926
0.2139887083238071	12.723201342793987	-45.04656290531831
0.09000915541314869	20.399099717708154	-45.19655146105189
-0.011902037079412554	30.953459983215133	-44.94657053482926
-0.029259174486904734	33.11230640115974	-45.24654764629642
-0.025787747005406297	32.7125200274663	-44.94657053482926
-0.020332646677337328	31.992904554818097	-45.24654764629642
-0.015869382772553623	31.11337453269251	-45.04656290531832
-0.009174486915378068	29.354314488441346	-45.096559090562835
-0.010910200656127286	27.03555352101936	-45.146555275807366
-0.012397955291055186	25.036621652552128	-45.09655909056284
-0.015125505455089672	23.99717708094917	-45.09655909056284
-0.017853055619124154	23.7573052567331	-45.09655909056284
1.0654671589449549e-14	23.677347981994412	-45.09655909056284
0.05628671702144958	23.517433432517034	-45.09655909056284
0.0905050736247913	22.637903410391452	-45.24654764629642
-0.0014877546349172464	21.598458838788492	-45.146555275807366
-0.05430304417485774	20.319142442969465	-45.09655909056284
0.023308155947214436	18.959868772411745	-45.09655909056284
0.29308766308080714	17.360723277637963	-45.1965514610519
-0.05876630807964143	16.001449607080247	-45.19655146105189
-0.0032234683756664642	14.642175936522527	-45.14655527580737
0.01214999618525518	13.043030441748744	-45.296543831540944
0.02826733806364077	11.683756771191025	-45.24654764629642
0.052567330434129825	10.804226749065446	-45.14655527580737
0.09719996948196687	9.524910353246415	-45.296543831540944
0.1596856641489387	8.1656366826887	-45.146555275807366
0.21522850385291367	10.724269474326753	-45.1965514610519
0.12968261234455936	17.92042420080879	-45.24654764629642
0.002479591058223824	25.836194399939025	-45.296543831540944
-0.026531624322870248	30.39375906004431	-45.296543831540944
-0.022316319523907863	31.51316090638596	-45.1965514610519
-0.019340810254052057	31.033417257953822	-45.296543831540944
-0.015869382772553627	30.153887235828243	-45.19655146105189
-0.007934691386271484	28.794613565270524	-45.296543831540944
-0.01066224155030597	26.87563897154198	-45.19655146105189
-0.011654077973591236	24.87670710307475	-45.346540016785475
-0.011158159761948602	23.437476157778345	-45.34654001678547
-0.011406118867769922	22.79781795986883	-45.296543831540944
0.004463263904794358	22.87777523460752	-45.296543831540944
0.06149385824369723	22.957732509346208	-45.296543831540944
0.09596017395286027	22.557946135652763	-45.34654001678547
-0.004215304798951732	21.598458838788492	-45.24654764629642
-0.05678263523307091	20.239185168230776	-45.446532387274516
0.027771419851998137	18.879911497673056	-45.24654764629642
0.30697337300680094	17.76050965133141	-45.44653238727452
-0.05727855344471353	16.56115053025107	-45.34654001678547
0.0007438773174746052	15.121919584954664	-45.24654764629642
0.014629587243468347	13.602731364919567	-45.446532387274516
0.03347447928588843	12.563286793316607	-45.296543831540944
0.061245899137875905	11.20401312275889	-45.446532387274516
0.10538261997407031	8.965209430075593	-45.296543831540944
0.1686121919585061	7.366063935301806	-45.296543831540944
0.22365911345083844	8.805294880598213	-45.44653238727452
0.12993057145038067	14.962005035477286	-45.646517128252626
0.0032234683756877736	23.037689784084897	-45.39653620202999
-0.026779583428691568	29.03448538948659	-44.99656672007379
-0.02355611505301445	31.1933318074312	-44.99656672007379
-0.018101014724945477	31.033417257953822	-44.74658579385117
-0.010414282444484651	30.233844510566932	-44.69658960860664
-0.005703059433879633	29.11444266422528	-44.54660105287306
-0.0012397955290959295	27.275425345235426	-44.346616311894955
-0.007934691386271484	24.556878004119994	-44.346616311894955
-0.009174486915378068	22.477988860914074	-44.24662394140591
-0.011902037079412555	22.07820248722063	-44.2466239414059
0.00272755016404514	22.238117036698007	-44.24662394140591
0.06521324483101698	21.99824521248194	-44.296620126650424
0.10166323338675057	21.438544289311114	-44.346616311894955
0.008926527809578064	20.878843366140288	-44.34661631189496
-0.05331120775157247	19.83939879453733	-44.29662012665043
0.015373464560932297	18.080338750286167	-44.296620126650424
0.3885519188220141	16.40123598077369	-44.496604867628534
-0.06074998092621197	15.041962310215975	-44.346616311894955
0.0004959182116532884	13.602731364919569	-44.64659342336211
0.018844892042430735	11.363927672236269	-44.346616311894955
0.033970397497531064	9.844739452201175	-44.2466239414059
0.0728999771114778	9.045166704814282	-45.146555275807366
0.11902037079424274	7.605935759517875	-44.09663538567233
0.18572137026017696	6.486533913176226	-45.24654764629642
0.24671931029222094	8.08567940795001	-43.996643015183274
0.1549744411383337	13.442816815442189	-45.146555275807366
0.014629587243468349	21.118715190356355	-44.49660486762853
-0.015621423666732304	27.35538261997412	-44.69658960860664
-0.014877546349268356	29.914015411612173	-45.1965514610519
-0.008926527809556752	29.674143587396106	-44.496604867628534
-0.0012397955290959295	29.03448538948659	-44.94657053482926
0.006694895857186209	28.554741741054457	-44.54660105287306
0.005703059433900942	26.87563897154198	-44.99656672007379
0.00743877317465016	25.036621652552128	-44.54660105287306
0.005703059433900942	23.7573052567331	-44.94657053482926
0.0002479591058319715	23.117647058823586	-44.94657053482926
0.015869382772574932	22.957732509346208	-44.99656672007379
0.07339589532312044	23.277561608300967	-44.846578164340215
0.10315098802167845	23.117647058823586	-44.846578164340215
0.003967345693151725	21.99824521248194	-44.89657434958474
-0.04116121156632794	20.71892881666291	-44.94657053482926
0.08480201419090103	19.679484245059953	-45.09655909056284
0.2665560387579263	17.76050965133141	-44.94657053482926
-0.02702754253451288	15.201876859693353	-45.096559090562835
0.013141832608540448	15.201876859693353	-45.146555275807366
0.03273060196842448	15.601663233386798	-44.846578164340215
0.04785610742352481	13.3628595407035	-45.09655909056284
0.07835507743954677	10.004654001678553	-44.89657434958474
0.12397955291066907	8.08567940795001	-45.09655909056284
0.19563973449302963	8.005722133211322	-45.04656290531832
0.24399176012818646	10.564354924849376	-44.94657053482926
0.14307240405891045	17.360723277637963	-45.24654764629642
0.018596932936609415	25.516365300984265	-45.09655909056284
-0.010166323338663337	29.674143587396106	-44.99656672007379
-0.0059510185397009495	30.31380178530562	-45.09655909056284
-0.0007438773174532958	32.152819104295475	-44.99656672007379
0.0022316319524025062	33.51209277485319	-45.09655909056284
0.013141832608540448	30.953459983215133	-45.04656290531832
0.017357137407502832	28.074998092622323	-45.096559090562835
0.013141832608540446	26.635767147325915	-45.39653620202999
0.004463263904794358	25.596322575722954	-44.99656672007379
0.0014877546349385557	24.476920729381305	-45.1965514610519
0.010414282444505962	24.317006179903927	-44.94657053482926
0.06670099946594488	24.79674982833606	-45.49652857251905
0.10290302891585715	24.07713435568786	-45.04656290531832
0.014381628137647033	22.398031586175385	-45.24654764629642
-0.03694590676736556	21.118715190356355	-45.146555275807366
0.026035706111248922	20.319142442969465	-45.09655909056284
0.32110704203861595	19.039826047150434	-45.346540016785475
-0.058022430762177474	17.440680552376655	-45.296543831540944
0.006198977645543576	15.281834134432042	-45.24654764629642
0.0183489738307881	13.282902265964811	-45.09655909056284
0.03273060196842448	11.763714045929714	-45.296543831540944
0.059014267185484054	11.044098573281513	-45.1965514610519
0.1036469062333211	10.16456855115593	-45.296543831540944
0.16638056000611426	9.20508125429166	-45.19655146105189
0.22192339971008923	10.084611276417242	-45.24654764629642
0.1391050583657694	14.642175936522527	-45.09655909056284
0.007686732280471476	22.238117036698007	-45.296543831540944
-0.024299992370478394	29.594186312657417	-45.296543831540944
-0.025043869687942345	30.953459983215133	-45.296543831540944
-0.020580605783158644	29.754100862134795	-45.24654764629642
-0.014133669031804406	29.674143587396106	-45.296543831540944
-0.009174486915378068	29.03448538948659	-45.296543831540944
-0.005455100328058316	26.395895323109848	-45.296543831540944
-0.008430609597914118	23.917219806210483	-45.146555275807366
-0.009918364232842019	23.83726253147179	-45.44653238727452
-0.007686732280450167	24.23704890516524	-45.24654764629642
-0.0044632639047730484	23.117647058823586	-45.49652857251905
0.041905088883813196	22.15815976195932	-45.24654764629642
0.0979438467994308	22.637903410391452	-45.44653238727452
0.041905088883813196	22.318074311436696	-45.34654001678547
-0.04537651636529032	20.319142442969465	-45.34654001678547
-0.05455100328067905	18.959868772411745	-45.24654764629642
0.43888761730374143	17.680552376592722	-45.24654764629642
-0.13588158999007097	16.001449607080247	-45.49652857251905
-0.0044632639047730484	14.722133211261216	-45.24654764629642
0.009918364232863328	14.082475013351704	-45.44653238727452
0.024299992370499707	12.883115892271364	-45.39653620202999
0.04884794384681007	11.28397039749758	-45.296543831540944
0.08480201419090101	9.684824902723795	-45.296543831540944
0.14084077210651863	8.485465781643455	-45.296543831540944
0.2067978942549889	9.045166704814282	-45.296543831540944
0.1859693293659983	15.361791409170731	-45.346540016785475
0.03644998855574423	24.15709163042655	-45.49652857251905
-0.021076523994801276	28.714656290531835	-45.34654001678547
-0.02231631952390786	30.473716334783	-45.49652857251905
-0.01859693293658811	31.1933318074312	-45.39653620202999
-0.01462958724344704	31.11337453269251	-45.296543831540944
-0.0059510185397009495	29.434271763180035	-45.296543831540944
-0.0012397955290959295	26.715724422064604	-45.44653238727452
-0.0014877546349172464	24.23704890516524	-45.39653620202999
-0.0017357137407385632	22.637903410391452	-45.39653620203
-0.0014877546349172464	22.07820248722063	-45.49652857251905
-0.0024795910582025137	22.557946135652763	-45.296543831540944
0.010414282444505962	23.117647058823586	-45.39653620203
0.07066834515908596	22.71786068513014	-45.39653620202999
0.09571221484703893	21.838330663004562	-45.49652857251905
0.005455100328079623	20.479056992446843	-45.496528572519054
-0.04612039368275428	18.959868772411745	-45.346540016785475
0.08207446402686652	17.28076600289927	-45.49652857251905
0.2970550087739482	15.361791409170731	-45.34654001678547
-0.030251010910189998	13.682688639658258	-45.49652857251905
0.009670405127042012	12.32341496910054	-45.39653620202999
0.02504386968796365	11.044098573281513	-45.49652857251905
0.04289692530709847	10.004654001678553	-45.446532387274516
0.0728999771114778	9.045166704814282	-45.49652857251905
0.11778057526513613	7.206149385824428	-45.54652475776358
0.18299382009614246	6.9662775616083605	-45.39653620203
0.23804074158847485	11.683756771191025	-45.446532387274516
0.13637750820173491	19.67948424505995	-45.39653620203
0.004959182116436993	26.555809872587226	-45.49652857251905
-0.024299992370478397	29.354314488441346	-45.596520943008095
-0.025539787899584977	29.514229037918728	-45.446532387274516
-0.021076523994801276	29.27435721370266	-45.346540016785475
-0.014877546349268356	28.9545281147479	-45.84650186923072
-0.0074387731746288505	27.595254444190186	-45.5965209430081
-0.003471427481487781	25.356450751506884	-45.49652857251905
-0.006446936751343583	23.517433432517034	-45.19655146105189
-0.009918364232842019	22.637903410391452	-44.99656672007379
-0.012893873502697821	22.637903410391452	-44.89657434958474
-0.014133669031804404	22.71786068513014	-44.59659723811758
0.028267338063640773	22.398031586175385	-44.59659723811758
0.08504997329672233	21.67841611352718	-44.39661249713948
0.05628671702144957	20.63897154192422	-44.29662012665043
-0.04091325246050663	19.359655146105194	-44.29662012665043
-0.060254062714569345	17.92042420080879	-44.29662012665043
0.4470702677958449	16.48119325551238	-44.396612497139486
-0.11108567940793929	15.041962310215975	-44.29662012665043
-0.0081826504920928	13.682688639658258	-44.29662012665043
0.004215304798973041	12.32341496910054	-44.34661631189496
0.01859693293660942	11.124055848020202	-44.54660105287306
0.0389295796139574	9.844739452201173	-44.24662394140591
0.07463569085222703	8.005722133211322	-44.34661631189496
0.12794689860381014	7.04623483634705	-44.496604867628534
0.19861524376288547	9.764782177462486	-44.346616311894955
0.20555809872588232	16.801022354467136	-44.496604867628534
0.055046921492343005	24.87670710307475	-44.496604867628534
-0.02306019684137181	30.31380178530562	-44.496604867628534
-0.036945906767365554	32.072861829556786	-44.496604867628534
-0.03595407034408029	31.912947280079404	-44.496604867628534
-0.030498970016011318	31.673075455863337	-44.59659723811759
-0.023556115053014443	31.51316090638596	-44.69658960860664
-0.015869382772553627	29.514229037918728	-44.69658960860664
-0.014381628137625724	27.11551079575805	-44.69658960860664
-0.015373464560910991	25.91615167467771	-44.69658960860664
-0.017605096513302842	25.516365300984265	-44.69658960860664
-0.020332646677337324	25.516365300984265	-44.846578164340215
-0.006694895857164899	25.596322575722954	-44.69658960860664
0.0478561074235248	25.116578927290817	-44.79658197909569
0.08207446402686654	23.99717708094917	-44.89657434958474
-0.004959182116415683	22.477988860914074	-44.79658197909569
-0.05479896238650036	21.038757915617666	-44.89657434958474
0.02876325627528341	19.439612420843883	-44.79658197909569
0.29085603112841535	17.8404669260701	-44.89657434958474
-0.06174181734949725	15.761577782864176	-44.89657434958474
-0.009174486915378068	13.682688639658258	-44.99656672007379
0.004711223010615675	12.643244068055296	-44.94657053482926
0.017605096513324148	12.003585870145784	-45.04656290531831
0.045128557259490325	10.964141298542824	-44.94657053482926
0.0905050736247913	8.965209430075593	-44.94657053482926
0.15472648203251235	8.325551232166077	-45.04656290531832
0.21448462653544972	12.163500419623162	-44.89657434958474
0.12943465323873804	19.67948424505995	-45.09655909056284
-0.0012397955290959278	27.03555352101936	-45.09655909056284
-0.032978561074224484	30.793545433737755	-44.99656672007379
-0.03347447928586712	31.27328908216989	-45.09655909056284
-0.030498970016011318	30.873502708476444	-45.09655909056284
-0.02306019684137181	29.914015411612176	-44.99656672007379
-0.01537346456091099	28.074998092622323	-45.09655909056284
-0.01214999618523387	25.916151674677714	-45.09655909056284
-0.01140611886776992	24.396963454642616	-45.146555275807366
-0.014133669031804404	23.517433432517034	-45.14655527580737
-0.014877546349268354	23.277561608300967	-45.19655146105189
-0.012645914396876505	23.517433432517034	-45.09655909056284
0.033474479285888425	23.597390707255723	-45.09655909056284
0.09447241931793236	22.87777523460752	-45.09655909056284
0.05058365758755928	21.758373388265873	-45.1965514610519
-0.03942549782557872	20.71892881666291	-45.146555275807366
-0.051575494010823245	19.039826047150434	-45.1965514610519
0.43913557640956286	17.040894178683203	-45.24654764629642
-0.13290608072021518	15.52170595864811	-45.09655909056284
-0.0017357137407385632	14.242389562829082	-45.24654764629642
0.010910200656148596	12.803158617532675	-45.09655909056284
0.026035706111248922	11.923628595407095	-45.296543831540944
0.04785610742352481	11.20401312275889	-45.19655146105189
0.08802548256657812	9.764782177462484	-45.1965514610519
0.14456015869383837	8.08567940795001	-45.39653620202999
0.21349279011216446	8.805294880598213	-44.99656672007379
0.20952544441902338	13.682688639658256	-45.346540016785475
0.06124589913787592	21.278629739833736	-45.24654764629642
-0.005703059433879633	28.794613565270524	-45.296543831540944
-0.011654077973591236	31.51316090638596	-45.24654764629642
-0.009422446021199385	30.953459983215133	-45.24654764629642
-0.003471427481487781	29.914015411612173	-45.24654764629642
0.00272755016404514	28.794613565270524	-45.1965514610519
0.00818265049211411	26.95559624628067	-45.296543831540944
0.005207141222258308	24.79674982833606	-45.296543831540944
0.004215304798973041	23.357518883039656	-45.39653620203
0.0002479591058319715	23.037689784084897	-45.296543831540944
-0.0014877546349172464	23.19760433356228	-45.1965514610519
0.014133669031825714	23.19760433356228	-45.296543831540944
0.07339589532312044	23.037689784084897	-45.296543831540944
0.0922407873655405	22.07820248722063	-45.346540016785475
-0.0009918364232746136	20.7988860914016	-45.34654001678547
-0.046368352788575595	19.439612420843883	-45.296543831540944
0.1272030212863462	17.76050965133141	-45.296543831540944
0.23035400930801406	16.081406881818936	-45.296543831540944
-0.02504386968794235	14.562218661783838	-45.296543831540944
0.003967345693151724	13.3628595407035	-45.296543831540944
0.019588769359894686	12.243457694361851	-45.44653238727452
0.038433661402314766	11.28397039749758	-45.39653620202999
0.07091630426490728	10.004654001678553	-45.346540016785475
0.11827649347677877	7.925764858472633	-45.49652857251905
0.18820096131839015	6.726405737392293	-45.19655146105189
0.23704890516518956	10.884184023804135	-45.296543831540944
0.12348363469902643	19.839398794537328	-45.296543831540944
0.0027275501640451408	26.795681696803292	-45.44653238727452
-0.020332646677337328	30.233844510566932	-45.34654001678547
-0.021076523994801276	30.39375906004431	-45.346540016785475
-0.012893873502697821	29.43427176318004	-45.34654001678547
-0.005703059433879633	28.474784466315768	-45.296543831540944
0.0022316319524025062	26.795681696803292	-45.296543831540944
0.0032234683756877736	24.556878004119994	-45.44653238727452
0.0022316319524025062	22.71786068513014	-45.39653620202999
1.0654671589449549e-14	21.99824521248194	-45.34654001678547
-0.004215304798951732	21.83833066300456	-45.49652857251905
-0.008678568703735436	21.83833066300456	-45.446532387274516
0.030003051804389995	21.83833066300456	-45.296543831540944
0.08703364614329287	21.198672465095044	-45.49652857251905
0.07042038605326464	19.83939879453733	-45.39653620202999
-0.03273060196840317	18.5600823987183	-45.44653238727452
-0.05504692149232169	17.280766002899274	-45.446532387274516
0.42698558022431826	16.001449607080247	-45.44653238727452
-0.07265201800563519	14.642175936522527	-45.39653620202999
-0.007686732280450167	13.122987716487433	-45.44653238727452
0.005455100328079625	11.843671320668404	-45.49652857251905
0.020580605783179953	10.804226749065446	-45.49652857251905
0.04512855725949032	9.924696726939864	-45.49652857251905
0.07984283207447468	8.005722133211322	-45.296543831540944
0.13340199893187912	6.726405737392293	-45.44653238727452
0.20407034409095443	9.684824902723795	-45.49652857251905
0.21944380865187604	16.64110780498976	-45.346540016785475
0.07116426337072858	24.476920729381305	-45.646517128252626
-0.01438162813762572	29.43427176318004	-45.49652857251905
-0.02677958342869156	30.953459983215133	-45.39653620203
-0.026035706111227616	30.953459983215133	-45.49652857251905
-0.021324483100622592	31.033417257953822	-45.49652857251905
-0.014381628137625724	30.633630884260377	-45.49652857251905
-0.005207141222236999	28.9545281147479	-45.49652857251905
-0.006446936751343583	26.87563897154198	-45.446532387274516
-0.009918364232842019	25.356450751506884	-45.44653238727452
-0.011902037079412554	24.79674982833606	-45.446532387274516
-0.02008468757151601	24.87670710307475	-45.39653620203
-0.010414282444484651	25.19653620202951	-45.54652475776357
0.050335698481737974	25.036621652552128	-45.49652857251905
0.09348058289464709	23.917219806210483	-45.19655146105189
0.026531624322891557	22.477988860914074	-46.04648661020884
-0.047112230106039536	20.958800640878977	-44.996566720073794
-0.03992141603722135	19.599526970321264	-46.146478980697886
0.40243762874800787	18.080338750286167	-44.94657053482926
-0.11182955672540325	16.64110780498976	-45.74650949874167
-0.007686732280450167	15.121919584954664	-45.34654001678547
0.009918364232863328	12.883115892271366	-45.44653238727452
0.025539787899606287	12.243457694361851	-45.5965209430081
0.0493438620584527	11.20401312275889	-45.39653620203
0.08504997329672233	8.965209430075593	-45.69651331349715
0.14232852674144653	8.245593957427388	-45.446532387274516
0.20952544441902343	12.483329518577918	-45.44653238727452
0.1594377050431174	20.7988860914016	-45.49652857251905
0.014133669031825712	28.074998092622323	-45.49652857251905
-0.02925917448690473	31.1933318074312	-45.646517128252626
-0.02975509269854737	31.43320363164727	-45.49652857251905
-0.02529182879376366	31.11337453269251	-45.646517128252626
-0.02082856488897996	30.713588158999066	-45.39653620202999
-0.012893873502697821	28.9545281147479	-45.646517128252626
-0.010166323338663335	26.795681696803292	-45.496528572519054
-0.011654077973591238	24.87670710307475	-45.44653238727452
-0.014381628137625722	23.83726253147179	-45.49652857251905
-0.015621423666732305	23.677347981994412	-45.49652857251905
-0.018844892042409425	23.677347981994412	-45.49652857251905
0.005207141222258308	23.197604333562275	-45.49652857251905
0.06744487678340882	22.557946135652763	-45.49652857251905
0.08876935988404208	21.83833066300456	-45.646517128252626
-0.005703059433879632	21.83833066300456	-45.54652475776358
-0.049343862058431394	21.83833066300456	-45.49652857251905
0.10265506981003583	20.079270618753398	-45.49652857251905
0.19712748912795755	14.40230411230646	-45.49652857251905
-0.032482642862581845	12.32341496910054	-45.49652857251905
-0.0009918364232746127	12.643244068055296	-45.54652475776357
0.01611734187839625	12.803158617532675	-45.69651331349715
0.03421835660335237	11.763714045929715	-45.54652475776358
0.06347753109026777	9.924696726939862	-45.49652857251905
0.10934996566721138	8.405508506904766	-45.49652857251905
0.17282749675746847	8.645380331120835	-45.49652857251905
0.22192339971008926	12.803158617532675	-45.49652857251905
0.12100404364081327	20.63897154192422	-45.49652857251905
0.0052071412222583074	27.595254444190186	-45.5965209430081
-0.01586938277255362	30.633630884260377	-45.49652857251905
-0.010910200656127286	30.553673609521688	-45.54652475776357
-0.0066948958571649	29.834058136873484	-45.69651331349715
-0.0009918364232746127	29.19439993896397	-45.49652857251905
0.0034714274815090904	27.835126268406256	-45.54652475776357
0.0022316319524025062	25.836194399939025	-45.5965209430081
-0.0007438773174532958	24.07713435568786	-45.54652475776357
-0.0027275501640238306	22.87777523460752	-45.69651331349715
-0.007190814068807534	22.398031586175385	-45.54652475776358
-0.008430609597914118	22.71786068513014	-45.49652857251905
0.012645914396897814	23.037689784084897	-45.54652475776357
0.06818875410087279	22.637903410391452	-45.646517128252626
0.09248874647136182	21.598458838788492	-45.49652857251905
1.065380422771156e-14	19.83939879453733	-45.49652857251905
-0.04388876173036243	18.5600823987183	-45.49652857251905
0.12546730754559698	16.960936903944514	-45.49652857251905
0.21597238117037762	15.281834134432042	-45.54652475776358
-0.02405203326465708	13.922560463874326	-45.69651331349715
0.0064469367513648925	12.643244068055296	-45.54652475776358
0.020332646677358637	11.603799496452336	-45.646517128252626
0.040665293354706616	10.484397650110687	-45.74650949874167
0.07017242694744331	9.045166704814282	-45.39653620203
0.11530098420692297	7.525978484779186	-45.7965056839862
0.1790264744030014	8.405508506904766	-45.446532387274516
0.2273785000381582	13.522774090180878	-45.646517128252626
0.11877241168842141	24.87670710307475	-45.646517128252626
0.0014877546349385557	29.594186312657417	-45.69651331349715
-0.020828564888979963	30.953459983215133	-45.646517128252626
-0.022316319523907863	30.713588158999066	-45.54652475776357
-0.01760509651330284	29.914015411612176	-45.69651331349715
-0.011902037079412555	28.31486991683839	-45.54652475776358
-0.004959182116415682	25.836194399939025	-45.596520943008095
-0.004711223010594365	23.51743343251703	-45.69651331349715
-0.007934691386271484	22.477988860914074	-45.69651331349715
-0.013389791714340455	22.637903410391452	-45.69651331349715
-0.014877546349268356	22.637903410391452	-45.69651331349715
-0.01760509651330284	22.238117036698007	-45.5965209430081
-0.006446936751343583	21.67841611352718	-45.54652475776357
0.05851834897384143	20.878843366140288	-45.796505683986204
0.0771152819104402	19.439612420843883	-45.5965209430081
-0.004959182116415684	17.8404669260701	-45.69651331349715
-0.061741817349497234	16.48119325551238	-45.54652475776358
0.05479896238652167	15.121919584954664	-45.69651331349715
0.300030518043804	13.522774090180878	-45.646517128252626
-0.049095902952610085	12.163500419623162	-45.54652475776357
-0.012397955291055186	10.964141298542824	-45.69651331349715
0.005951018539722259	10.084611276417242	-45.69651331349715
0.02157244220646522	9.12512397955297	-45.69651331349715
0.049591821164274026	7.685893034256564	-45.5965209430081
0.09422446021211106	6.086747539482779	-45.646517128252626
0.16340505073625844	8.805294880598213	-45.646517128252626
0.22068360418098262	15.841535057602869	-45.646517128252626
0.1257152666514183	23.917219806210483	-45.54652475776358
-0.0044632639047730484	29.03448538948659	-45.24654764629642
-0.0317387655451179	30.553673609521688	-45.09655909056284
-0.034218356603331064	30.473716334783	-44.89657434958474
-0.0332265201800458	30.153887235828243	-44.69658960860664
-0.029011215381083418	29.674143587396106	-44.59659723811758
-0.021572442206443915	28.154955367361012	-44.496604867628534
-0.016613260090017574	26.23598077363247	-44.446608682384
-0.015869382772553627	24.716792553597372	-44.29662012665043
-0.015621423666732307	24.476920729381305	-44.346616311894955
-0.017853055619124158	25.036621652552128	-44.29662012665043
-0.01834897383076679	24.95666437781344	-44.29662012665043
0.016613260090038884	24.15709163042655	-44.19662775616138
0.07364385442894175	23.277561608300964	-44.2466239414059
0.06570916304265963	22.318074311436696	-44.29662012665043
-0.035210193026616335	20.7988860914016	-44.29662012665043
-0.05901426718546276	18.959868772411745	-44.446608682384
0.34119172961014266	17.600595101854033	-44.396612497139486
-0.03198672465093921	16.721065079728447	-44.446608682384
-0.008926527809556752	15.44174868390942	-44.34661631189496
0.002479591058223823	13.922560463874326	-44.496604867628534
0.01760509651332415	12.643244068055296	-44.496604867628534
0.03545815213245896	12.003585870145784	-44.496604867628534
0.06942854962997937	10.404440375371998	-44.496604867628534
0.12249179827574118	9.12512397955297	-44.54660105287306
0.19266422522317384	11.20401312275889	-44.496604867628534
0.22093156328680394	17.52063782711534	-44.69658960860664
0.08802548256657813	25.276493476768195	-44.69658960860664
-0.004959182116415682	30.633630884260377	-44.69658960860664
-0.01636530098419626	32.23277637903416	-44.69658960860664
-0.013637750820161772	31.832990005340715	-44.74658579385117
-0.0074387731746288505	31.11337453269251	-44.79658197909569
-0.002231631952381197	30.39375906004431	-44.79658197909569
0.0007438773174746052	27.595254444190186	-44.846578164340215
-0.00024795910581066217	25.516365300984265	-44.89657434958474
-0.0032234683756664642	24.556878004119994	-44.89657434958474
-0.006446936751343583	24.317006179903927	-44.89657434958474
-0.0074387731746288505	24.317006179903927	-44.89657434958474
-0.005207141222236999	24.317006179903927	-44.89657434958474
0.04562447547113296	23.99717708094917	-44.89657434958474
0.10042343785764399	22.79781795986883	-44.89657434958474
0.0317387655451392	21.278629739833733	-44.99656672007379
-0.040169375143042675	19.99931334401471	-44.99656672007379
-0.03669794766154424	18.71999694819568	-44.94657053482926
0.42004272526132136	17.360723277637963	-44.99656672007379
-0.10513466086822768	15.361791409170731	-44.89657434958474
0.0034714274815090904	14.002517738613015	-44.94657053482926
0.016613260090038884	12.643244068055296	-45.09655909056284
0.03273060196842448	11.603799496452336	-45.09655909056284
0.055046921492343	10.484397650110687	-44.94657053482926
0.09447241931793238	8.645380331120835	-45.1965514610519
0.1522468909742992	7.525978484779185	-45.09655909056284
0.21746013580530554	10.084611276417242	-44.99656672007379
0.17679484245060956	17.120851453421896	-45.09655909056284
0.036202029449922915	24.87670710307475	-45.09655909056284
-0.009174486915378068	29.674143587396106	-45.09655909056284
-0.011902037079412555	31.033417257953822	-45.09655909056284
-0.006942854962986217	30.553673609521688	-45.09655909056284
-0.0009918364232746127	29.754100862134795	-45.09655909056284
0.0034714274815090904	28.31486991683839	-45.24654764629642
0.0017357137407598726	26.15602349889378	-45.09655909056284
-0.0014877546349172464	24.317006179903927	-45.09655909056284
-0.0009918364232746127	23.357518883039656	-45.24654764629642
-0.004959182116415682	23.19760433356228	-45.146555275807366
-0.005455100328058316	23.437476157778345	-45.14655527580737
0.017109178301681516	23.437476157778345	-45.24654764629642
0.07612344548715493	22.957732509346208	-45.24654764629642
0.0875295643549355	21.99824521248194	-45.296543831540944
-0.013389791714340455	20.958800640878977	-45.19655146105189
-0.0448805981536477	18.959868772411745	-45.14655527580737
0.1772907606622522	17.28076600289927	-45.19655146105189
0.14456015869383834	15.681620508125489	-45.296543831540944
-0.012645914396876507	14.562218661783838	-45.24654764629642
0.009422446021220695	13.442816815442189	-45.14655527580737
0.02578774700542761	12.163500419623162	-45.44653238727452
0.04091325246052793	11.044098573281513	-45.24654764629642
0.07413977264058438	9.844739452201173	-45.1965514610519
0.12050812542917065	8.245593957427388	-45.34654001678547
0.184977492942713	8.005722133211322	-45.19655146105189
0.22837033646144347	11.763714045929715	-45.296543831540944
0.11207751583124587	19.199740596627816	-45.296543831540944
0.0007438773174746052	28.794613565270524	-45.296543831540944
-0.016613260090017574	30.873502708476444	-45.296543831540944
-0.014381628137625724	31.033417257953822	-45.296543831540944
-0.008430609597914118	30.713588158999066	-45.34654001678547
-0.00198367284655988	29.514229037918724	-45.1965514610519
0.0037193865873304073	27.355382619974115	-45.39653620203
-0.0009918364232746127	24.87670710307475	-45.34654001678547
-0.0029755092698451474	23.197604333562275	-45.296543831540944
-0.006446936751343583	22.477988860914074	-45.24654764629642
-0.006942854962986217	22.557946135652763	-45.44653238727452
-0.006446936751343583	22.71786068513014	-45.296543831540944
0.00818265049211411	22.398031586175385	-45.29654383154095
0.06347753109026777	20.958800640878977	-45.446532387274516
0.0890173189898634	19.51956969558257	-45.296543831540944
-0.0017357137407385615	18.160296025024856	-45.19655146105189
-0.057030594338892224	16.56115053025107	-45.54652475776358
0.09918364232853738	15.041962310215975	-45.5965209430081
0.26754787518121154	13.602731364919567	-44.646593423362106
-0.034466315709152394	12.163500419623162	-46.24647135118694
-0.004215304798951732	10.804226749065446	-44.39661249713948
0.014877546349289665	9.844739452201175	-46.39645990692051
0.03421835660335238	8.965209430075593	-44.79658197909569
0.06223773556116118	7.366063935301807	-45.49652857251905
0.10662241550317689	5.846875715266711	-45.34654001678547
0.1715877012283619	9.444953078507726	-45.29654383154095
0.22514686808576637	16.64110780498976	-45.496528572519054
0.12298771648738381	23.99717708094917	-45.24654764629642
1.0654671589449549e-14	28.474784466315768	-45.446532387274516
-0.03322652018004581	29.754100862134795	-45.29654383154095
-0.031242847333475272	29.594186312657417	-45.946494239719776
-0.02628366521704893	29.43427176318004	-44.74658579385117
-0.02504386968794235	29.03448538948659	-45.946494239719776
-0.01909285114823074	27.515297169451493	-44.79658197909569
-0.012645914396876505	25.596322575722954	-45.74650949874167
-0.012645914396876505	24.317006179903927	-45.39653620202999
-0.01438162813762572	24.07713435568786	-45.44653238727452
-0.015869382772553623	24.23704890516524	-45.49652857251905
-0.018101014724945477	23.83726253147179	-45.296543831540944
-0.011406118867769922	23.197604333562275	-45.296543831540944
0.04264896620127715	22.398031586175385	-45.44653238727452
0.08777752346075682	20.958800640878977	-45.5965209430081
0.02578774700542761	19.59952697032126	-45.446532387274516
-0.050335698481716665	18.959868772411745	-45.44653238727452
-0.03967345693140005	18.080338750286167	-45.49652857251905
0.43045700770581663	15.681620508125487	-45.296543831540944
-0.1081101701380835	12.803158617532675	-45.446532387274516
-0.0007438773174532958	12.163500419623162	-45.296543831540944
0.013389791714361764	13.522774090180878	-45.44653238727452
0.029011215381104728	12.483329518577918	-45.49652857251905
0.051327534905023245	8.645380331120835	-45.49652857251905
0.08802548256657813	7.286106660563117	-45.49652857251905
0.14579995422294495	11.763714045929715	-45.39653620202999
0.2105172808423087	19.91935606927602	-45.346540016785475
0.16762035553522087	26.076066224155092	-45.49652857251905
0.022564278629750485	29.19439993896397	-45.49652857251905
-0.021324483100622595	31.673075455863337	-45.49652857251905
-0.025043869687942342	33.751964599069254	-45.446532387274516
-0.022068360418086547	33.19226367589843	-45.44653238727452
-0.015621423666732307	30.233844510566932	-45.49652857251905
-0.010414282444484651	27.995040817883634	-45.49652857251905
-0.007686732280450167	26.87563897154198	-45.49652857251905
-0.007190814068807534	25.756237125200332	-45.5965209430081
-0.008926527809556752	24.636835278858683	-45.49652857251905
-0.009422446021199385	24.556878004119994	-45.49652857251905
-0.008678568703735436	25.036621652552128	-45.49652857251905
-0.007934691386271484	24.95666437781344	-45.39653620203
0.01289387350271913	23.757305256733105	-45.596520943008095
0.06769283588923015	21.99824521248194	-45.5965209430081
0.07934691386283205	20.63897154192422	-45.54652475776357
-0.01066224155030597	19.359655146105194	-45.54652475776358
-0.047608148317682175	17.8404669260701	-45.49652857251905
0.17828259708553745	16.161364156557624	-45.49652857251905
0.12869077592127412	14.40230411230646	-45.49652857251905
-0.015373464560910988	13.202944991226122	-45.49652857251905
0.003967345693151724	12.083543144884473	-45.49652857251905
0.01859693293660942	11.523842221713647	-45.49652857251905
0.034466315709173696	10.644312199588066	-45.446532387274516
0.06372549019608909	8.725337605859524	-45.44653238727452
0.10711833371481953	8.885252155336902	-45.5965209430081
0.17133974212254058	13.602731364919567	-45.39653620202999
0.21646829938202022	21.198672465095044	-45.49652857251905
0.1053826199740703	27.27542534523543	-45.49652857251905
-0.0024795910582025137	30.073929961089554	-45.49652857251905
-0.024547951476299713	30.713588158999066	-45.49652857251905
-0.022812237735550498	29.993972686350865	-45.49652857251905
-0.01760509651330284	28.794613565270524	-45.49652857251905
-0.01066224155030597	27.275425345235426	-45.49652857251905
-0.0081826504920928	25.276493476768195	-45.49652857251905
-0.009422446021199384	23.7573052567331	-45.49652857251905
-0.010414282444484653	23.437476157778345	-45.49652857251905
-0.010910200656127286	23.677347981994412	-45.646517128252626
-0.01066224155030597	23.597390707255723	-45.49652857251905
-0.009670405127020701	23.277561608300967	-45.54652475776357
-0.007934691386271484	22.957732509346208	-45.49652857251905
0.022316319523929172	22.238117036698007	-45.646517128252626
0.07761120012208282	20.958800640878977	-45.54652475776358
0.07091630426490726	19.039826047150434	-45.646517128252626
-0.02082856488897996	17.76050965133141	-45.5965209430081
-0.048599984740967446	16.241321431296313	-45.49652857251905
0.3136682688639765	14.962005035477286	-45.49652857251905
0.001983672846581184	13.922560463874326	-45.49652857251905
-0.00198367284655988	12.643244068055296	-45.49652857251905
0.011158159761969912	11.443884946974958	-45.69651331349715
0.02479591058214234	10.564354924849376	-45.646517128252626
0.04264896620127715	9.764782177462484	-45.49652857251905
0.07265201800565649	8.485465781643455	-45.646517128252626
0.1214999618524559	9.20508125429166	-45.54652475776358
0.1879530022125688	14.322346837567771	-45.49652857251905
0.2186999313344121	25.676279850461647	-45.54652475776357
0.08802548256657813	29.834058136873487	-45.7965056839862
-0.010166323338663335	30.953459983215133	-45.646517128252626
-0.026035706111227613	30.793545433737755	-45.49652857251905
-0.02306019684137181	30.153887235828243	-45.69651331349715
-0.018101014724945474	28.874570840009213	-45.49652857251905
-0.013389791714340456	27.03555352101936	-45.69651331349715
-0.006198977645522266	25.116578927290817	-45.54652475776358
-0.005703059433879633	23.917219806210483	-45.69651331349715
-0.007190814068807534	23.677347981994412	-45.54652475776358
-0.007686732280450167	23.7573052567331	-45.646517128252626
-0.006446936751343583	23.517433432517034	-45.5965209430081
-0.007686732280450167	22.557946135652763	-45.49652857251905
-0.00198367284655988	21.91828793774325	-45.49652857251905
0.009174486915399377	20.7988860914016	-45.49652857251905
0.06298161287862514	19.2796978713665	-45.69651331349715
0.0875295643549355	17.600595101854033	-45.54652475776358
0.016613260090038884	16.081406881818936	-45.646517128252626
-0.044136720836183745	14.482261387045149	-45.54652475776358
0.0639734493019104	13.043030441748744	-45.596520943008095
0.3364805065995376	11.763714045929714	-45.646517128252626
-0.033970397497509755	10.564354924849376	-45.54652475776357
0.011902037079433863	9.285038529030349	-45.796505683986204
0.03173876554513921	8.005722133211322	-45.49652857251905
0.04884794384681007	5.9268329900054	-45.69651331349715
0.07661936369879756	5.9268329900054	-45.49652857251905
0.12249179827574116	9.20508125429166	-45.69651331349715
0.18596932936599828	16.321278706035002	-45.54652475776358
0.24423971923400775	23.917219806210483	-45.646517128252626
0.15571831845579762	28.474784466315768	-45.69651331349715
0.017605096513324148	29.674143587396106	-45.646517128252626
-0.015125505455089672	29.754100862134795	-45.596520943008095
-0.01661326009001757	29.834058136873484	-45.69651331349715
-0.0081826504920928	29.11444266422528	-45.596520943008095
-0.003471427481487781	27.355382619974115	-45.646517128252626
0.005951018539722259	25.436408026245573	-45.49652857251905
0.01066224155032728	24.396963454642616	-45.49652857251905
0.006694895857186209	24.317006179903927	-45.596520943008095
0.0014877546349385557	24.396963454642616	-45.69651331349715
-0.0029755092698451474	24.396963454642616	-45.5965209430081
-0.0044632639047730484	23.597390707255723	-45.646517128252626
-0.006446936751343583	22.398031586175385	-45.49652857251905
-0.00198367284655988	21.118715190356355	-45.646517128252626
0.04438467994202637	19.83939879453733	-45.69651331349715
0.09273670557718316	18.71999694819568	-45.69651331349715
0.044136720836205054	17.44068055237665	-45.69651331349715
-0.034218356603331064	16.081406881818936	-45.646517128252626
-0.04339284351871979	14.562218661783838	-45.69651331349715
0.47013046463722735	13.442816815442189	-45.54652475776358
-0.11381322957197376	12.723201342793985	-45.69651331349715
0.008678568703756745	11.843671320668404	-45.69651331349715
0.023804074158857075	10.884184023804135	-45.69651331349715
0.03818570229649344	9.524910353246415	-45.69651331349715
0.06050202182041197	8.725337605859524	-45.69651331349715
0.0979438467994308	10.804226749065444	-45.69651331349715
0.15671015487908288	16.801022354467136	-45.69651331349715
0.22440299076830242	24.317006179903927	-45.54652475776358
0.19985503929199205	29.914015411612173	-45.69651331349715
0.04983978027009533	32.23277637903416	-45.84650186923073
-0.009918364232842019	32.47264820325023	-45.69651331349715
-0.015621423666732307	31.832990005340715	-45.69651331349715
-0.011654077973591234	30.873502708476444	-45.69651331349715
-0.006198977645522266	29.514229037918724	-45.69651331349715
1.0654671589449549e-14	27.675211718928878	-45.74650949874167
0.005455100328079625	26.31593804837116	-45.69651331349715
0.0012397955291172389	25.83619439993902	-45.69651331349715
-0.000495918211631979	25.676279850461643	-45.69651331349715
-0.005703059433879633	25.516365300984265	-45.69651331349715
-0.009918364232842019	25.116578927290817	-45.69651331349715
-0.011406118867769918	24.23704890516524	-45.69651331349715
-0.008430609597914118	22.87777523460752	-45.74650949874167
0.008430609597935427	21.118715190356355	-45.74650949874167
0.05752651255055616	19.51956969558257	-45.796505683986204
0.08628976882582892	18.160296025024856	-45.69651331349715
0.01165407797361255	16.64110780498976	-45.796505683986204
-0.04165712977797057	15.361791409170731	-45.69651331349715
0.05554283970398562	14.082475013351704	-45.69651331349715
0.27573052567331496	12.803158617532675	-45.69651331349715
-0.0374418249790082	11.923628595407093	-45.69651331349715
0.00818265049211411	11.363927672236269	-45.796505683986204
0.02157244220646522	10.16456855115593	-45.69651331349715
0.037193865873208186	8.405508506904766	-45.796505683986204
0.0654612039368383	8.005722133211322	-45.646517128252626
0.10538261997407032	13.282902265964811	-45.84650186923072
0.16910811017014873	22.398031586175385	-45.69651331349715
0.22564278629740897	28.39482719157708	-45.74650949874167
0.14431219958801703	30.793545433737755	-45.796505683986204
0.010662241550327278	30.873502708476444	-45.84650186923072
-0.02082856488897996	30.31380178530562	-45.796505683986204
-0.023556115053014446	29.914015411612173	-45.69651331349715
-0.01859693293658811	28.794613565270524	-45.796505683986204
-0.012893873502697821	26.95559624628067	-45.646517128252626
-0.007686732280450167	25.116578927290817	-45.796505683986204
-0.005703059433879633	24.23704890516524	-45.69651331349715
-0.0066948958571649	24.23704890516524	-45.7965056839862
-0.0074387731746288505	24.23704890516524	-45.796505683986204
-0.009670405127020703	23.997177080949168	-45.69651331349715
-0.008926527809556752	23.677347981994412	-45.69651331349715
-0.007190814068807534	22.71786068513014	-45.69651331349715
-0.0029755092698451474	20.958800640878977	-45.89649805447525
0.020084687571537318	19.359655146105194	-45.69651331349715
0.07562752727551228	18.400167849240923	-45.84650186923072
0.0845540550850797	17.360723277637963	-45.796505683986204
-0.0007438773174532941	15.761577782864178	-45.74650949874167
-0.04091325246050662	14.322346837567771	-45.89649805447525
0.21746013580530554	13.522774090180878	-45.69651331349715
0.10637445639735554	12.563286793316607	-45.84650186923072
-0.005207141222236999	11.28397039749758	-45.796505683986204
0.015621423666753616	10.324483100633309	-45.69651331349715
0.030498970016032627	8.965209430075593	-45.89649805447525
0.04612039368277558	7.525978484779186	-45.74650949874167
0.07934691386283205	8.965209430075593	-45.74650949874167
0.12249179827574116	14.882047760738594	-45.89649805447525
0.1889448386358541	22.79781795986883	-45.69651331349715
0.23208972304876324	28.474784466315768	-45.74650949874167
0.11654077973602957	30.553673609521688	-45.89649805447525
-0.0007438773174532958	30.633630884260377	-45.796505683986204
-0.021820401312265227	30.31380178530562	-45.74650949874167
-0.02157244220644391	29.914015411612173	-45.84650186923073
-0.013885709925983088	27.99504081788363	-45.69651331349715
-0.0074387731746288505	25.676279850461643	-45.84650186923073
0.0012397955291172389	24.476920729381305	-45.7965056839862
0.0012397955291172389	23.997177080949168	-45.89649805447525
-0.003719386587309098	23.997177080949168	-45.74650949874167
-0.007686732280450167	23.997177080949168	-45.69651331349715
-0.007934691386271484	23.677347981994412	-45.7965056839862
-0.009174486915378068	22.71786068513014	-45.74650949874167
-0.008678568703735436	21.35858701457242	-45.7965056839862
-0.006198977645522266	19.99931334401471	-45.89649805447525
0.02628366521707024	18.879911497673056	-45.84650186923073
0.07984283207447467	17.360723277637963	-45.69651331349715
0.0696765087358007	15.44174868390942	-45.74650949874167
-0.020332646677337328	13.762645914396947	-45.89649805447525
-0.05430304417485773	12.403372243839229	-45.646517128252626
0.4190508888380361	10.884184023804135	-45.896498054475245
-0.04661631189439691	9.764782177462484	-45.9964904249643
-0.0014877546349172464	9.285038529030349	-45.74650949874167
0.012645914396897814	8.245593957427388	-45.89649805447525
0.029755092698568675	6.486533913176226	-45.74650949874167
0.04686427100023954	5.527046616311955	-45.89649805447525
0.08257038223850917	7.605935759517875	-45.796505683986204
0.13662546730755626	13.762645914396947	-45.7965056839862
0.20654993514916759	21.518501564049803	-45.74650949874167
0.23332951857786982	27.515297169451497	-45.84650186923072
0.0875295643549355	29.43427176318004	-45.89649805447525
-0.009918364232842019	30.073929961089554	-45.796505683986204
-0.027027542534512883	30.153887235828243	-45.89649805447525
-0.0257877470054063	28.9545281147479	-45.69651331349715
-0.023060196841371814	27.515297169451497	-45.89649805447525
-0.015869382772553627	26.795681696803292	-45.796505683986204
-0.0029755092698451474	26.15602349889378	-45.84650186923072
-0.0032234683756664642	24.95666437781344	-45.796505683986204
-0.007190814068807534	24.23704890516524	-45.89649805447525
-0.011158159761948602	24.317006179903927	-45.84650186923073
-0.01611734187837494	23.99717708094917	-45.84650186923072
-0.014877546349268356	22.87777523460752	-45.84650186923073
-0.010166323338663335	21.67841611352718	-45.74650949874167
0.042401007095455835	20.479056992446843	-45.89649805447525
0.09050507362479131	19.039826047150434	-45.796505683986204
0.030746929121853932	17.92042420080879	-45.99649042496431
-0.04413672083618374	16.64110780498976	-45.84650186923073
-0.03843366140229345	15.601663233386798	-45.74650949874167
0.4334325169756724	14.882047760738596	-45.84650186923073
-0.10835812924390481	13.922560463874326	-45.84650186923072
0.0017357137407598726	12.643244068055296	-45.74650949874167
0.01611734187839625	11.763714045929715	-45.84650186923072
0.03421835660335238	11.28397039749758	-46.096482795453355
0.05331120775159377	9.844739452201175	-45.646517128252626
0.0979438467994308	9.604867627985106	-46.04648661020883
0.15720607309072554	14.082475013351704	-45.54652475776357
0.22217135881591057	21.598458838788492	-46.39645990692051
0.18547341115435567	27.99504081788363	-45.44653238727453
0.032978561074245794	30.873502708476444	-46.146478980697886
-0.022316319523907863	31.51316090638596	-45.7965056839862
-0.0287632562752621	31.593118181124648	-45.89649805447525
-0.021324483100622592	31.593118181124648	-45.89649805447526
-0.013637750820161772	30.713588158999066	-45.596520943008095
-0.007686732280450167	28.794613565270524	-45.946494239719776
-0.0017357137407385632	26.95559624628067	-45.896498054475245
-0.004959182116415682	25.756237125200332	-45.89649805447525
-0.0059510185397009495	25.19653620202951	-45.84650186923072
-0.0081826504920928	24.87670710307475	-45.89649805447525
-0.014381628137625724	24.556878004119994	-45.9964904249643
-0.009422446021199387	23.917219806210483	-45.796505683986204
0.03992141603724267	22.957732509346208	-45.7965056839862
0.09546425574121764	21.838330663004562	-45.89649805447525
0.03273060196842448	20.63897154192422	-45.89649805447525
-0.041905088883791894	19.2796978713665	-45.89649805447525
-0.043144884412898474	17.440680552376655	-45.74650949874167
0.42475394827192636	15.841535057602867	-45.94649423971978
-0.11902037079422143	14.882047760738596	-45.89649805447525
-0.005455100328058316	13.522774090180878	-45.74650949874167
0.008678568703756745	11.443884946974958	-45.89649805447525
0.02702754253453419	10.324483100633309	-45.89649805447525
0.05231937132830851	9.444953078507726	-45.89649805447525
0.0919928282597192	8.005722133211322	-45.89649805447525
0.15026321812772866	8.08567940795001	-45.89649805447525
0.21746013580530554	13.3628595407035	-45.69651331349715
0.185721370260177	22.15815976195932	-45.84650186923072
0.03372243839170974	28.39482719157708	-45.89649805447525
-0.018844892042409425	29.674143587396106	-45.89649805447525
-0.023060196841371814	29.514229037918728	-45.89649805447525
-0.017357137407481522	30.713588158999066	-45.84650186923073
-0.01140611886776992	30.31380178530562	-45.7965056839862
-0.003967345693130415	27.275425345235426	-45.89649805447525
0.0014877546349385557	25.356450751506888	-45.74650949874167
1.0654671589449549e-14	25.036621652552128	-46.04648661020883
-0.003719386587309098	24.396963454642616	-45.89649805447525
-0.006942854962986217	23.277561608300964	-45.89649805447525
-0.0059510185397009495	22.957732509346208	-45.84650186923073
0.009918364232863328	23.517433432517034	-45.7965056839862
0.0654612039368383	23.437476157778345	-45.9964904249643
0.09769588769360951	21.758373388265873	-45.84650186923073
0.008926527809578057	20.159227893492087	-46.04648661020883
-0.041161211566327946	19.199740596627816	-45.89649805447525
0.050335698481737974	18.000381475547478	-45.84650186923072
0.3020141908903745	15.601663233386798	-45.89649805447525
-0.039921416037221366	13.842603189135636	-45.74650949874167
0.014877546349289665	12.563286793316607	-45.84650186923072
0.02801937895781946	11.683756771191025	-45.89649805447525
0.04463263904784768	11.20401312275889	-45.89649805447525
0.07339589532312045	10.16456855115593	-45.84650186923073
0.11703669794767221	8.325551232166077	-45.84650186923072
0.18249790188449982	7.845807583733942	-45.89649805447525
0.2402723735408667	11.523842221713647	-45.74650949874167
0.1524948500801205	19.119783321889127	-45.89649805447525
0.017853055619145464	26.395895323109848	-45.89649805447525
-0.013389791714340455	30.073929961089554	-45.89649805447525
-0.013885709925983088	30.31380178530562	-45.89649805447525
-0.010662241550305969	29.993972686350862	-45.89649805447525
-0.0024795910582025137	29.514229037918728	-45.74650949874167
0.00743877317465016	27.995040817883634	-45.99649042496431
0.007190814068828843	25.676279850461647	-45.946494239719776
0.005703059433900942	23.677347981994412	-45.89649805447525
0.0034714274815090904	22.957732509346208	-45.94649423971978
0.0017357137407598726	23.117647058823586	-45.89649805447525
-0.000495918211631979	23.19760433356228	-45.89649805447525
0.03521019302663765	22.87777523460752	-45.89649805447525
0.09348058289464711	22.318074311436696	-45.89649805447525
0.07860303654536809	20.63897154192422	-45.89649805447525
-0.025043869687942345	18.5600823987183	-45.89649805447525
-0.04884794384678877	17.120851453421892	-45.9964904249643
0.41210803387503925	16.001449607080247	-45.89649805447525
-0.030994888227653943	14.722133211261216	-45.89649805447525
0.002479591058223823	13.202944991226122	-45.94649423971978
0.01438162813764703	11.523842221713647	-46.046486610208824
0.029755092698568672	10.16456855115593	-45.896498054475245
0.04934386205845271	9.20508125429166	-46.046486610208824
0.0833142595559731	7.685893034256564	-45.7965056839862
0.13588158999009228	5.9268329900054	-46.04648661020883
0.2082856488899168	6.326619363698846	-45.89649805447525
0.23060196841383535	13.282902265964811	-45.99649042496431
0.08157854581522389	22.79781795986883	-46.096482795453355
-0.013141832608519139	27.595254444190186	-45.946494239719776
-0.026779583428691564	29.03448538948659	-45.89649805447525
-0.028267338063619463	28.9545281147479	-45.89649805447525
-0.021324483100622592	28.9545281147479	-45.89649805447525
-0.01066224155030597	28.634699015793146	-45.89649805447525
0.0007438773174746052	27.195468070496737	-46.04648661020883
0.004463263904794358	25.276493476768195	-45.9964904249643
0.000991836423295922	24.15709163042655	-45.89649805447525
-0.0024795910582025137	23.997177080949168	-45.89649805447525
-0.004959182116415682	23.91721980621048	-45.89649805447525
0.006942854963007526	23.277561608300964	-45.89649805447525
0.06818875410087279	22.637903410391452	-45.89649805447525
0.09843976501107343	21.838330663004562	-46.04648661020883
0.008678568703756741	20.63897154192422	-45.9964904249643
-0.0448805981536477	19.119783321889123	-45.89649805447525
0.05281528953995114	17.600595101854033	-45.89649805447525
0.30275806820783857	16.321278706035002	-45.89649805447525
-0.04388876173036243	15.201876859693353	-45.89649805447525
0.006942854963007526	14.162432288090393	-45.89649805447525
0.021076523994822585	13.043030441748744	-45.99649042496431
0.03570611123828028	12.163500419623162	-46.046486610208824
0.06074998092623327	11.443884946974958	-45.89649805447525
0.10538261997407031	9.684824902723795	-46.096482795453355
0.16910811017014873	9.604867627985106	-45.84650186923073
0.22638666361487292	13.762645914396947	-46.04648661020883
0.1391050583657694	21.198672465095047	-46.14647898069788
0.005207141222258307	27.915083543144945	-45.89649805447525
-0.03149080643929659	31.1933318074312	-45.9964904249643
-0.032978561074224484	31.43320363164727	-45.7965056839862
-0.02975509269854737	31.1933318074312	-46.146478980697886
-0.025291828793763668	31.43320363164727	-45.74650949874167
-0.014133669031804404	31.033417257953822	-45.54652475776358
-0.009918364232842019	29.19439993896397	-45.296543831540944
-0.010910200656127286	26.87563897154198	-44.99656672007379
-0.011902037079412554	25.596322575722954	-45.04656290531832
-0.012397955291055189	25.036621652552128	-44.74658579385117
-0.010166323338663335	24.95666437781344	-44.59659723811758
0.03942549782560004	24.87670710307475	-44.39661249713948
0.09397650110628973	24.15709163042655	-44.44660868238401
0.028019378957819453	22.71786068513014	-44.39661249713948
-0.047608148317682175	21.198672465095044	-44.29662012665043
-0.047856107423503505	19.83939879453733	-44.29662012665043
0.42425803006028373	18.320210574502234	-44.29662012665043
-0.12695506218050356	16.56115053025107	-44.29662012665043
-0.005455100328058316	15.361791409170731	-44.29662012665043
0.005703059433900942	14.162432288090393	-44.34661631189496
0.018844892042430735	12.403372243839229	-44.446608682384
0.041905088883813196	10.884184023804135	-44.29662012665043
0.0788509956511894	9.285038529030349	-44.44660868238401
0.14059281300069731	7.925764858472633	-44.346616311894955
0.20704585336081022	9.844739452201173	-44.29662012665043
0.1710917830167193	16.241321431296313	-44.34661631189496
0.024795910582142335	24.15709163042655	-44.64659342336211
-0.028515297169440783	29.514229037918728	-44.54660105287306
-0.035210193026616335	31.1933318074312	-44.69658960860664
-0.032234683756760536	30.953459983215133	-44.646593423362106
-0.028267338063619467	30.39375906004431	-44.54660105287306
-0.02008468757151601	29.594186312657417	-44.69658960860664
-0.01388570992598309	27.275425345235426	-44.54660105287306
-0.015373464560910991	24.317006179903927	-44.79658197909569
-0.015869382772553623	23.277561608300967	-44.74658579385117
-0.01760509651330284	23.437476157778345	-44.846578164340215
-0.018101014724945474	23.517433432517034	-44.79658197909569
0.024299992370499703	23.437476157778345	-44.74658579385116
0.0830663004501518	23.037689784084897	-44.846578164340215
0.04661631189441823	22.07820248722063	-44.846578164340215
-0.04760814831768218	20.958800640878977	-44.89657434958474
-0.06198977645531856	19.679484245059953	-44.79658197909569
0.40913252460518346	18.160296025024856	-44.94657053482926
-0.12844281681543146	16.56115053025107	-44.79658197909569
-0.014133669031804404	14.722133211261218	-44.89657434958474
-0.003471427481487781	13.122987716487433	-44.89657434958474
0.00743877317465016	11.923628595407095	-45.096559090562835
0.028019378957819457	10.884184023804135	-45.04656290531832
0.06521324483101698	9.364995803769038	-44.846578164340215
0.11703669794767219	7.525978484779186	-45.04656290531831
0.1862172884718196	7.925764858472632	-45.04656290531832
0.19340810254063778	13.202944991226122	-44.79658197909569
0.044632639047847686	21.198672465095047	-45.296543831540944
-0.030003051804368686	27.755168993667564	-44.99656672007379
-0.03992141603722135	30.633630884260377	-45.14655527580736
-0.03372243839168843	31.1933318074312	-45.04656290531832
-0.03099488822765395	30.473716334783	-45.096559090562835
-0.021820401312265224	29.274357213702658	-45.09655909056284
-0.018844892042409425	27.595254444190186	-44.94657053482926
-0.017109178301660206	25.196536202029506	-45.24654764629642
-0.017357137407481522	22.957732509346208	-44.99656672007379
-0.02008468757151601	22.318074311436696	-45.346540016785475
-0.014381628137625724	23.277561608300964	-45.04656290531832
0.003967345693151724	23.997177080949168	-45.04656290531831
0.0595101853971267	23.357518883039653	-45.24654764629642
0.07934691386283205	21.99824521248194	-45.04656290531831
-0.01834897383076679	21.038757915617666	-45.19655146105189
-0.06099794003203329	19.99931334401471	-45.34654001678547
0.10141527428092925	17.840466926070096	-44.89657434958474
0.23208972304876324	15.361791409170731	-45.596520943008095
-0.039673456931400036	13.682688639658258	-44.796581979095684
-0.0081826504920928	12.163500419623162	-45.39653620202999
0.005951018539722259	11.363927672236269	-45.09655909056284
0.025291828793784974	10.884184023804135	-45.39653620202999
0.0580224307621988	9.604867627985106	-45.146555275807366
0.10290302891585715	7.286106660563117	-45.296543831540944
0.17133974212254058	6.406576638437536	-45.19655146105189
0.21993972686351868	9.764782177462484	-45.24654764629642
0.10687037460899822	16.880979629205825	-45.296543831540944
-0.015373464560910991	23.837262531471794	-45.14655527580737
-0.033970397497509755	28.474784466315768	-45.44653238727452
-0.03496223392079502	28.714656290531835	-45.296543831540944
-0.029259174486904738	28.2349126420997	-45.24654764629642
-0.022316319523907863	27.675211718928875	-45.24654764629642
-0.014133669031804404	26.795681696803292	-45.296543831540944
-0.013637750820161772	25.516365300984265	-45.296543831540944
-0.01636530098419626	23.917219806210483	-45.296543831540944
-0.015373464560910988	22.87777523460752	-45.34654001678547
-0.014381628137625724	22.477988860914074	-45.296543831540944
-0.013141832608519137	22.318074311436696	-45.296543831540944
0.03198672465096053	22.07820248722063	-45.346540016785475
0.08678568703747155	22.318074311436696	-45.7965056839862
0.06397344930191039	21.678416113527184	-45.39653620203
-0.03868162050811477	19.039826047150434	-45.34654001678547
-0.056782635233070894	16.321278706035002	-44.94657053482926
0.4388876173037415	15.361791409170731	-44.846578164340215
-0.09546425574119632	15.201876859693353	-44.69658960860664
-0.0032234683756664642	13.842603189135636	-44.69658960860664
0.012149996185255179	11.683756771191026	-44.39661249713948
0.025787747005427606	10.724269474326755	-44.54660105287306
0.04562447547113295	10.724269474326755	-44.39661249713948
0.07860303654536809	9.364995803769038	-44.19662775616138
0.13141832608530857	7.446021210040496	-44.29662012665043
0.20159075303274127	8.725337605859524	-44.09663538567232
0.2144846265354497	19.039826047150438	-44.44660868238401
0.06595712214848093	26.23598077363247	-44.29662012665043
-0.010662241550305969	30.073929961089554	-44.44660868238401
-0.02082856488897996	31.11337453269251	-44.346616311894955
-0.016613260090017574	31.27328908216989	-44.396612497139486
-0.013141832608519137	31.1933318074312	-44.39661249713948
-0.007934691386271484	30.553673609521688	-44.34661631189496
0.000991836423295922	29.03448538948659	-44.496604867628534
0.0002479591058319715	27.355382619974115	-44.496604867628534
-0.0032234683756664642	26.23598077363247	-44.496604867628534
-0.004711223010594365	25.676279850461643	-44.496604867628534
-0.005455100328058316	25.436408026245577	-44.64659342336211
0.0019836728465811894	25.516365300984265	-44.54660105287306
0.057030594338913526	25.436408026245577	-44.59659723811759
0.10017547875182266	24.23704890516524	-44.69658960860664
0.02677958342871288	22.398031586175385	-44.69658960860664
-0.04240100709543453	20.7988860914016	-44.79658197909569
-0.020580605783158637	19.2796978713665	-44.69658960860664
0.39772640573740287	17.440680552376655	-44.79658197909569
-0.09199282825969789	15.841535057602867	-44.79658197909569
0.005455100328079625	14.482261387045149	-44.74658579385116
0.019836728465716005	13.122987716487433	-44.89657434958474
0.03372243839170975	12.163500419623162	-44.89657434958474
0.061493858243697234	11.20401312275889	-44.89657434958474
0.09893568322271609	8.805294880598215	-44.89657434958474
0.16166933699550923	9.045166704814282	-44.89657434958474
0.22316319523919584	13.682688639658256	-44.89657434958474
0.16861219195850613	21.518501564049803	-44.94657053482926
0.03025101091021131	28.074998092622323	-45.09655909056284
-0.009422446021199384	30.953459983215133	-44.89657434958474
-0.010414282444484654	31.033417257953822	-45.09655909056284
-0.0081826504920928	30.553673609521688	-44.89657434958474
-0.0027275501640238306	29.993972686350865	-44.89657434958474
0.0002479591058319715	28.714656290531835	-44.89657434958474
0.0029755092698664568	26.635767147325915	-44.94657053482926
0.0014877546349385557	24.556878004119994	-45.09655909056284
-0.0032234683756664642	23.437476157778345	-44.99656672007379
-0.004959182116415682	23.437476157778345	-45.09655909056284
-0.008678568703735436	23.597390707255723	-44.99656672007379
0.014381628137647031	23.677347981994412	-45.09655909056284
0.07488364995804835	23.197604333562275	-45.09655909056284
0.08628976882582891	21.99824521248194	-45.09655909056284
-0.01214999618523387	20.399099717708154	-45.09655909056284
-0.04587243457693296	18.799954222934367	-45.09655909056284
0.16464484626536505	17.44068055237665	-45.09655909056284
0.1299305714503807	16.241321431296313	-45.09655909056284
-0.019588769359873373	15.041962310215975	-45.09655909056284
0.002479591058223823	13.442816815442189	-45.09655909056284
0.01859693293660942	11.443884946974958	-45.1965514610519
0.03694590676738686	10.724269474326755	-45.19655146105189
0.06570916304265961	9.364995803769038	-45.09655909056284
0.11232547493706718	7.685893034256564	-45.296543831540944
0.17679484245060956	8.645380331120835	-44.99656672007379
0.2199397268635187	14.40230411230646	-45.24654764629642
0.1081101701381048	22.557946135652763	-45.146555275807366
-0.0009918364232746127	28.554741741054457	-45.296543831540944
-0.018844892042409425	30.633630884260377	-45.19655146105189
-0.017109178301660206	30.553673609521688	-45.09655909056284
-0.011158159761948602	29.914015411612173	-45.296543831540944
-0.0044632639047730484	29.19439993896397	-45.19655146105189
-0.0007438773174532958	26.715724422064604	-45.1965514610519
-0.002231631952381197	24.87670710307475	-45.24654764629642
-0.0032234683756664642	23.517433432517034	-45.29654383154095
-0.005455100328058316	23.117647058823586	-45.24654764629642
-0.0081826504920928	23.677347981994412	-45.29654383154095
-0.007686732280450167	24.15709163042655	-45.34654001678547
0.02950713359274736	23.597390707255723	-45.1965514610519
0.08504997329672233	22.15815976195932	-45.296543831540944
0.06942854962997937	20.878843366140288	-45.296543831540944
-0.03198672465093922	20.079270618753398	-45.296543831540944
-0.054798962386500366	18.71999694819568	-45.296543831540944
0.4083886472877195	16.721065079728447	-45.296543831540944
-0.06347753109024644	14.482261387045149	-45.296543831540944
-0.0029755092698451474	13.282902265964811	-45.296543831540944
0.011158159761969912	12.083543144884473	-45.39653620203
0.02553978789960629	11.28397039749758	-45.34654001678547
0.04661631189441822	10.564354924849376	-45.296543831540944
0.08058670939193863	8.805294880598213	-45.296543831540944
0.13166628519112988	7.286106660563117	-45.296543831540944
0.19836728465706416	9.045166704814282	-45.19655146105189
0.21398870832380706	15.201876859693353	-45.39653620203
0.07091630426490728	22.957732509346208	-45.446532387274516
-0.010166323338663335	28.31486991683839	-45.346540016785475
-0.023308155947193127	29.993972686350862	-45.446532387274516
-0.023804074158835765	29.35431448844135	-45.346540016785475
-0.01661326009001757	28.794613565270524	-45.39653620202999
-0.010166323338663335	27.355382619974115	-45.346540016785475
-0.0032234683756664642	24.95666437781344	-45.7965056839862
-0.0024795910582025137	22.957732509346208	-45.39653620203
-0.008678568703735436	22.398031586175385	-45.39653620202999
-0.012397955291055187	22.398031586175385	-45.04656290531832
-0.014133669031804404	22.398031586175385	-44.846578164340215
-0.015373464560910991	22.238117036698007	-44.69658960860664
0.03372243839170975	22.07820248722063	-44.496604867628534
0.08232242313268785	21.038757915617666	-44.496604867628534
0.04438467994202637	19.439612420843883	-44.346616311894955
-0.055542839703964314	17.680552376592722	-44.29662012665043
-0.07240405889981386	16.40123598077369	-44.29662012665043
0.4765774013885816	14.802090485999907	-44.346616311894955
-0.14257648584724653	13.282902265964811	-44.24662394140591
-0.01636530098419626	11.843671320668404	-44.296620126650424
-0.00024795910581066217	10.804226749065446	-44.39661249713948
0.015125505455110981	10.004654001678553	-44.396612497139486
0.03545815213245897	9.12512397955297	-44.346616311894955
0.0714122224765499	7.525978484779186	-44.34661631189496
0.1257152666514183	6.566491187914915	-44.496604867628534
0.19588769359885094	9.604867627985106	-44.29662012665043
0.18869687953003278	16.960936903944518	-44.496604867628534
0.03471427481499501	27.515297169451497	-44.496604867628534
-0.032482642862581845	30.233844510566932	-44.496604867628534
-0.03942549782557872	30.553673609521688	-44.496604867628534
-0.04016937514304267	30.553673609521688	-44.64659342336211
-0.03446631570915239	30.553673609521688	-44.646593423362106
-0.027275501640334196	29.754100862134795	-44.59659723811759
-0.02008468757151601	28.2349126420997	-44.74658579385117
-0.02107652399480128	26.475852597848537	-44.69658960860664
-0.026283665217048932	25.2764934767682	-44.846578164340215
-0.027275501640334196	25.19653620202951	-44.79658197909569
-0.02454795147629971	25.676279850461643	-44.74658579385116
-0.01859693293658811	25.676279850461643	-44.846578164340215
0.035210193026637644	24.476920729381305	-44.74658579385116
0.0815785458152239	23.357518883039653	-44.89657434958474
0.02405203326467839	22.238117036698007	-44.89657434958474
-0.05455100328067905	20.71892881666291	-44.89657434958474
-0.05752651255053485	18.879911497673056	-44.89657434958474
0.4319447623407446	17.44068055237665	-44.89657434958474
-0.130426489662002	16.161364156557624	-44.89657434958474
-0.009670405127020703	14.642175936522527	-44.89657434958474
0.0032234683756877736	13.122987716487433	-45.04656290531832
0.017109178301681516	12.083543144884473	-44.89657434958474
0.03942549782560003	11.20401312275889	-44.89657434958474
0.07587548638133361	9.524910353246415	-44.89657434958474
0.13389791714352176	9.924696726939864	-45.09655909056284
0.1966315709163149	15.44174868390942	-44.89657434958474
0.16538872358282897	23.19760433356228	-45.04656290531831
0.01909285114825205	29.194399938963972	-45.09655909056284
-0.029507133592726047	31.353246356908578	-45.09655909056284
-0.03273060196840317	31.353246356908578	-45.09655909056284
-0.030498970016011318	30.873502708476444	-45.09655909056284
-0.024299992370478397	30.153887235828243	-45.09655909056284
-0.018844892042409425	28.634699015793146	-45.09655909056284
-0.01438162813762572	26.795681696803292	-44.94657053482926
-0.015621423666732307	25.356450751506888	-45.09655909056284
-0.015621423666732307	24.476920729381305	-45.09655909056284
-0.017109178301660206	23.997177080949168	-45.146555275807366
-0.01611734187837494	24.15709163042655	-45.04656290531831
-0.013141832608519137	23.83726253147179	-45.24654764629642
0.03273060196842448	22.957732509346208	-45.146555275807366
0.08579385061418629	21.838330663004562	-45.14655527580737
0.0374418249790295	20.63897154192422	-45.19655146105189
-0.04587243457693295	19.119783321889123	-45.09655909056284
-0.05901426718546275	17.360723277637963	-45.09655909056284
0.44335088120852517	16.081406881818936	-45.09655909056284
-0.1378652628366415	15.041962310215975	-45.24654764629642
-0.0059510185397009495	13.522774090180878	-45.09655909056284
0.007934691386292794	11.843671320668404	-45.296543831540944
0.021820401312286537	10.564354924849376	-45.146555275807366
0.04314488441291979	9.285038529030349	-45.09655909056284
0.0788509956511894	7.525978484779186	-45.1965514610519
0.13389791714352176	8.08567940795001	-45.296543831540944
0.1973754482337789	13.602731364919567	-45.14655527580737
0.18324177920196377	22.07820248722063	-45.296543831540944
0.03719386587320818	28.634699015793146	-45.296543831540944
-0.020332646677337328	31.033417257953822	-45.24654764629642
-0.024299992370478394	30.793545433737755	-45.24654764629642
-0.020084687571516005	29.914015411612173	-45.296543831540944
-0.013637750820161772	29.274357213702658	-45.296543831540944
-0.007190814068807534	28.2349126420997	-45.1965514610519
-0.0029755092698451474	25.276493476768195	-45.296543831540944
-0.004215304798951732	23.7573052567331	-45.296543831540944
-0.0059510185397009495	23.517433432517034	-45.296543831540944
-0.006942854962986217	23.83726253147179	-45.34654001678547
-0.008430609597914118	24.15709163042655	-45.24654764629642
-0.005455100328058316	23.91721980621048	-45.39653620203
0.026779583428712873	23.037689784084897	-45.24654764629642
0.08281834134433048	21.518501564049803	-45.39653620203
0.07091630426490726	19.99931334401471	-45.34654001678547
-0.027771419851976835	18.71999694819568	-45.296543831540944
-0.05207141222246588	17.44068055237665	-45.296543831540944
0.3927672236209765	16.321278706035002	-45.296543831540944
-0.048104066529324814	14.322346837567771	-45.296543831540944
0.0004959182116532884	12.723201342793987	-45.296543831540944
0.013141832608540446	11.443884946974958	-45.296543831540944
0.028763256275283408	10.724269474326755	-45.49652857251905
0.05207141222248719	9.684824902723795	-45.64651712825262
0.08207446402686652	7.845807583733942	-45.5965209430081
0.13414587624934307	7.446021210040497	-45.39653620202999
0.20035095750363469	11.363927672236269	-45.09655909056284
0.21993972686351868	18.959868772411745	-44.94657053482926
0.0786030365453681	26.475852597848537	-44.846578164340215
-0.0074387731746288505	30.553673609521688	-44.646593423362106
-0.015621423666732307	31.033417257953822	-44.496604867628534
-0.01363775082016177	29.674143587396106	-44.446608682384
-0.007934691386271484	28.634699015793146	-44.29662012665043
1.0654671589449549e-14	26.95559624628067	-44.29662012665043
0.006694895857186209	24.716792553597372	-44.29662012665043
0.005455100328079625	23.117647058823586	-44.29662012665043
0.0019836728465811894	22.557946135652763	-44.29662012665043
0.0014877546349385557	22.557946135652763	-44.34661631189496
-0.0024795910582025137	22.398031586175385	-44.446608682384
-0.006198977645522266	22.318074311436696	-44.19662775616138
0.006198977645543576	21.598458838788492	-44.44660868238401
0.062237735561161175	20.239185168230776	-44.39661249713948
0.0905050736247913	18.879911497673056	-44.44660868238401
0.024795910582142346	17.280766002899274	-44.496604867628534
-0.04364080262454111	15.841535057602867	-44.59659723811759
0.01165407797361254	14.082475013351704	-44.54660105287306
0.3932631418326191	12.643244068055296	-44.496604867628534
-0.05107957579918062	11.363927672236269	-44.54660105287306
0.007934691386292794	10.324483100633309	-44.69658960860664
0.02529182879378497	9.444953078507726	-44.54660105287306
0.03992141603724266	8.645380331120835	-44.64659342336211
0.06645304036012357	6.886320286869672	-44.69658960860664
0.10786221103228348	5.846875715266711	-44.69658960860664
0.16910811017014873	8.565423056382144	-44.646593423362106
0.23184176394294193	15.921492332341558	-44.64659342336211
0.15794995040818952	26.795681696803292	-44.846578164340215
0.017109178301681516	29.674143587396106	-44.89657434958474
-0.01859693293658811	30.07392996108955	-44.89657434958474
-0.018596932936588106	29.914015411612173	-44.89657434958474
-0.01611734187837494	29.834058136873484	-44.74658579385116
-0.00917448691537807	29.19439993896397	-44.89657434958474
0.000991836423295922	27.675211718928878	-44.89657434958474
0.0019836728465811894	25.836194399939025	-44.89657434958474
1.0654671589449549e-14	24.79674982833606	-44.89657434958474
-0.003719386587309098	24.716792553597372	-44.94657053482926
-0.006942854962986217	25.036621652552128	-45.09655909056284
-0.0074387731746288505	24.87670710307475	-44.89657434958474
-0.0081826504920928	24.07713435568786	-44.89657434958474
0.024299992370499707	23.277561608300964	-44.89657434958474
0.07959487296865335	21.99824521248194	-44.99656672007379
0.07066834515908595	20.63897154192422	-45.04656290531831
-0.02628366521704893	19.359655146105194	-45.04656290531832
-0.05256733043410852	18.080338750286167	-44.99656672007379
0.37788967727169753	16.64110780498976	-45.09655909056284
-0.052071412222465877	15.201876859693353	-45.09655909056284
-0.0007438773174532958	14.002517738613015	-45.09655909056284
0.01214999618525518	13.122987716487433	-45.09655909056284
0.023804074158857075	12.483329518577918	-45.146555275807366
0.04438467994202637	11.20401312275889	-45.04656290531832
0.07438773174640571	9.12512397955297	-45.1965514610519
0.12174792095827723	11.443884946974958	-45.09655909056284
0.18720912489510486	18.160296025024856	-45.09655909056284
0.21076523994812996	25.836194399939025	-45.09655909056284
0.0743877317464057	30.633630884260377	-45.1965514610519
-0.013141832608519137	31.912947280079404	-45.24654764629642
-0.02950713359272605	31.593118181124648	-45.14655527580737
-0.024299992370478397	31.033417257953822	-45.24654764629642
-0.01686121919583889	30.073929961089554	-45.09655909056284
-0.011902037079412554	28.474784466315768	-45.24654764629642
-0.005207141222236999	26.555809872587226	-45.19655146105189
-0.003719386587309098	24.95666437781344	-45.1965514610519
-0.006198977645522266	24.23704890516524	-45.19655146105189
-0.009174486915378068	24.556878004119994	-45.1965514610519
-0.012149996185233873	24.716792553597372	-45.24654764629642
-0.01462958724344704	24.07713435568786	-45.14655527580737
-0.009670405127020703	22.957732509346208	-45.24654764629642
0.03719386587320818	21.838330663004562	-45.14655527580737
0.0875295643549355	20.7988860914016	-45.296543831540944
0.03248264286260315	19.2796978713665	-45.296543831540944
-0.04339284351871979	17.680552376592722	-45.296543831540944
-0.048847943846788755	16.321278706035002	-45.19655146105189
0.431448844129102	15.201876859693353	-45.09655909056284
-0.12224383916989853	13.762645914396947	-45.296543831540944
-0.0027275501640238306	11.683756771191025	-45.296543831540944
0.012645914396897814	10.804226749065446	-45.296543831540944
0.02603570611124892	9.524910353246415	-45.296543831540944
0.04983978027009534	7.765850308995253	-45.296543831540944
0.08529793240254364	7.525978484779186	-45.296543831540944
0.1420805676356252	11.044098573281513	-45.296543831540944
0.200598916609456	18.320210574502234	-45.296543831540944
0.17307545586328982	25.676279850461647	-45.296543831540944
0.028019378957819464	30.073929961089554	-45.1965514610519
-0.025787747005406297	31.27328908216989	-45.296543831540944
-0.028267338063619463	31.11337453269251	-45.596520943008095
-0.023556115053014443	30.473716334783	-45.646517128252626
-0.017109178301660206	28.31486991683839	-45.446532387274516
-0.010910200656127288	26.23598077363247	-45.146555275807366
-0.011158159761948604	24.556878004119994	-45.04656290531832
-0.009918364232842019	23.7573052567331	-44.79658197909569
-0.009918364232842019	23.677347981994412	-44.69658960860664
-0.01066224155030597	23.517433432517034	-44.646593423362106
-0.010910200656127286	23.437476157778345	-44.39661249713948
-0.009174486915378068	23.277561608300967	-44.29662012665043
0.019588769359894686	22.637903410391452	-44.29662012665043
0.08033875028611731	21.598458838788492	-44.34661631189496
0.07488364995804835	20.319142442969465	-44.346616311894955
-0.02008468757151601	18.959868772411745	-44.19662775616138
-0.04736018921186086	16.321278706035002	-44.2466239414059
0.3067254139009796	14.722133211261216	-44.29662012665043
0.022316319523929186	13.842603189135637	-44.29662012665043
-0.003719386587309098	12.963073167010055	-44.29662012665043
0.011406118867791228	11.683756771191025	-44.44660868238401
0.026779583428712873	10.484397650110687	-44.496604867628534
0.04215304798963452	9.444953078507726	-44.496604867628534
0.0714122224765499	8.1656366826887	-44.496604867628534
0.12050812542917064	7.845807583733942	-44.496604867628534
0.18572137026017693	11.443884946974958	-44.54660105287306
0.2157244220645563	18.959868772411745	-44.646593423362106
0.08405813687343705	27.275425345235426	-44.54660105287306
-0.012893873502697821	30.473716334783	-44.69658960860664
-0.02752346074615552	30.31380178530562	-44.69658960860664
-0.02702754253451288	30.073929961089554	-44.69658960860664
-0.020332646677337324	29.19439993896397	-44.59659723811758
-0.013637750820161772	27.275425345235426	-44.69658960860664
-0.005207141222236999	25.116578927290817	-44.89657434958474
-0.0044632639047730484	23.597390707255723	-44.74658579385116
-0.0074387731746288505	22.79781795986883	-44.89657434958474
-0.008430609597914118	22.79781795986883	-44.846578164340215
-0.005703059433879633	23.357518883039656	-44.79658197909569
-0.0066948958571649	23.437476157778345	-44.846578164340215
0.00818265049211411	21.67841611352718	-44.89657434958474
0.0684367132066941	19.679484245059953	-44.99656672007379
0.09075303273061261	18.879911497673056	-44.79658197909569
0.0037193865873304064	17.8404669260701	-45.096559090562835
-0.053559166857393786	16.081406881818936	-44.846578164340215
0.07835507743954677	14.082475013351704	-44.99656672007379
0.29308766308080714	12.723201342793985	-44.99656672007379
-0.03570611123825897	11.603799496452336	-44.89657434958474
0.0007438773174746052	10.484397650110687	-44.94657053482926
0.016613260090038884	9.604867627985104	-45.096559090562835
0.030251010910211307	8.805294880598215	-45.19655146105189
0.057774471656377474	7.206149385824428	-44.94657053482926
0.10215915159839319	6.006790264744089	-45.24654764629642
0.16514076447700768	9.924696726939862	-44.846578164340215
0.21919584954605473	17.760509651331407	-45.1965514610519
0.11728465705349352	25.356450751506884	-45.04656290531832
-0.011158159761948602	29.19439993896397	-45.1965514610519
-0.03694590676736555	29.834058136873484	-45.09655909056284
-0.03892957961393609	29.35431448844135	-45.04656290531831
-0.03644998855572292	29.27435721370266	-45.09655909056284
-0.027275501640334196	29.11444266422528	-45.14655527580737
-0.013389791714340456	27.915083543144945	-45.19655146105189
-0.011902037079412554	26.076066224155092	-44.99656672007379
-0.01785305561912416	24.716792553597372	-45.69651331349715
-0.019588769359873377	24.23704890516524	-44.89657434958473
-0.02107652399480128	24.317006179903927	-45.19655146105189
-0.01909285114823074	24.396963454642616	-45.09655909056284
-0.0009918364232746136	24.15709163042655	-44.996566720073794
0.0580224307621988	23.117647058823586	-45.49652857251904
0.08504997329672233	21.518501564049803	-44.846578164340215
-0.007934691386271488	20.239185168230776	-45.39653620202999
-0.059758144502926706	19.199740596627812	-45.296543831540944
0.07885099565118942	17.92042420080879	-45.19655146105189
0.23283360036622713	16.48119325551238	-45.04656290531831
-0.04140917067214926	15.361791409170731	-45.39653620202999
-0.0029755092698451474	14.082475013351704	-45.09655909056284
0.011158159761969912	12.883115892271366	-45.39653620202999
0.027275501640355505	12.243457694361851	-45.24654764629642
0.05331120775159378	10.724269474326755	-45.1965514610519
0.09571221484703896	9.364995803769038	-45.39653620202999
0.15621423666744028	11.763714045929715	-45.1965514610519
0.21076523994812996	18.71999694819568	-45.296543831540944
0.11232547493706717	26.31593804837116	-45.1965514610519
-0.010910200656127286	30.473716334783	-45.49652857251905
-0.0362020294499016	31.35324635690858	-45.296543831540944
-0.03496223392079502	31.11337453269251	-45.296543831540944
-0.02677958342869156	31.1933318074312	-45.24654764629642
-0.021076523994801276	30.793545433737755	-45.24654764629642
-0.009670405127020703	28.2349126420997	-45.296543831540944
-0.0074387731746288505	25.436408026245577	-45.346540016785475
-0.010910200656127286	25.2764934767682	-45.74650949874167
-0.011902037079412554	25.756237125200332	-45.54652475776358
-0.012397955291055187	24.556878004119994	-45.446532387274516
-0.011158159761948604	22.79781795986883	-45.146555275807366
0.008678568703756745	22.71786068513014	-44.89657434958474
0.0684367132066941	23.19760433356228	-44.69658960860664
0.09075303273061261	22.238117036698007	-44.69658960860664
-0.000991836423274618	19.99931334401471	-44.496604867628534
-0.04661631189439691	18.64003967345699	-44.39661249713948
0.09149691004807657	17.76050965133141	-44.346616311894955
0.22489890897994502	16.241321431296313	-44.29662012665043
-0.02653162432287025	13.922560463874325	-44.19662775616138
0.009918364232863328	12.243457694361851	-44.29662012665043
0.024547951476321023	11.20401312275889	-44.29662012665043
0.040169375143063984	10.564354924849376	-44.29662012665043
0.06893263141833673	8.885252155336902	-44.29662012665043
0.11009384298467534	7.206149385824428	-44.29662012665043
0.17109178301671926	8.805294880598213	-44.29662012665043
0.2216754406042679	15.361791409170731	-44.29662012665043
0.12373159380484776	23.437476157778345	-44.496604867628534
0.005703059433900941	28.9545281147479	-44.496604867628534
-0.015373464560910988	31.033417257953822	-44.496604867628534
-0.014133669031804406	30.633630884260377	-44.64659342336211
-0.004711223010594365	29.674143587396106	-44.496604867628534
0.0007438773174746052	28.874570840009213	-44.64659342336211
0.00818265049211411	27.435339894712804	-44.59659723811758
0.009174486915399377	25.676279850461643	-44.64659342336211
0.005951018539722259	24.23704890516524	-44.69658960860664
0.0022316319524025062	23.677347981994412	-44.69658960860664
-0.00024795910581066217	23.517433432517034	-44.79658197909569
1.0654671589449549e-14	23.357518883039656	-44.79658197909569
0.004215304798973041	23.357518883039656	-44.74658579385116
0.05107957579920193	22.637903410391452	-44.89657434958474
0.10860608834974743	21.278629739833733	-44.89657434958474
0.04983978027009534	19.759441519798642	-44.74658579385117
-0.02925917448690473	18.160296025024856	-44.846578164340215
-0.03397039749750975	16.56115053025107	-44.89657434958474
0.4693865873197635	15.041962310215975	-44.79658197909569
-0.10414282444494243	13.922560463874326	-44.89657434958474
0.01859693293660942	12.643244068055296	-44.89657434958474
0.03248264286260316	11.443884946974958	-44.89657434958474
0.04661631189441822	10.484397650110687	-44.89657434958474
0.07017242694744333	8.965209430075593	-44.89657434958474
0.10711833371481953	7.446021210040496	-44.94657053482926
0.16315709163043715	8.405508506904766	-44.94657053482926
0.22613870450905163	13.922560463874325	-44.89657434958474
0.19737544823377887	23.437476157778345	-45.04656290531831
0.05008773937591665	29.674143587396106	-45.09655909056284
-0.005207141222236999	30.713588158999066	-44.99656672007379
-0.0074387731746288505	30.39375906004431	-45.09655909056284
-0.003471427481487781	29.993972686350862	-44.99656672007379
0.00272755016404514	29.03448538948659	-45.04656290531831
0.01041428244450596	27.11551079575805	-45.09655909056284
0.016117341878396252	24.95666437781344	-45.09655909056284
0.011654077973612547	23.7573052567331	-45.09655909056284
0.0064469367513648925	23.277561608300967	-45.09655909056284
0.003967345693151724	23.19760433356228	-45.09655909056284
0.000991836423295922	23.037689784084897	-45.09655909056284
0.0004959182116532884	22.477988860914074	-44.99656672007379
0.009174486915399377	21.118715190356355	-45.1965514610519
0.06670099946594489	19.83939879453733	-45.146555275807366
0.094968337529575	18.799954222934367	-45.09655909056284
0.02355611505303576	17.520637827115344	-45.09655909056284
-0.04240100709543453	15.52170595864811	-45.24654764629642
0.03322652018006711	13.522774090180878	-45.04656290531832
0.3754100862134843	12.083543144884473	-45.1965514610519
-0.045128557259469	10.964141298542824	-45.19655146105189
0.009670405127042012	9.844739452201175	-45.14655527580737
0.02628366521707024	9.045166704814282	-45.296543831540944
0.0389295796139574	8.005722133211322	-45.24654764629642
0.0654612039368383	6.166704814221468	-45.09655909056284
0.10761425192646216	7.04623483634705	-45.296543831540944
0.16960402838179137	12.563286793316607	-45.24654764629642
0.22812237735562216	20.399099717708154	-45.09655909056284
0.14703974975205153	26.31593804837116	-45.296543831540944
0.0074387731746501625	28.9545281147479	-45.296543831540944
-0.026283665217048932	29.754100862134795	-45.296543831540944
-0.02851529716944078	29.914015411612173	-45.19655146105189
-0.022812237735550498	29.594186312657417	-45.39653620203
-0.01636530098419626	28.39482719157708	-45.296543831540944
-0.005207141222236999	26.715724422064604	-45.24654764629642
-0.00024795910581066217	25.196536202029506	-45.296543831540944
-0.0029755092698451474	24.396963454642616	-45.296543831540944
-0.003719386587309098	24.476920729381305	-45.39653620202999
-0.007686732280450167	24.396963454642616	-45.296543831540944
[truncated: 110,111 more rows]
