# Supplementary material for: CSF in the ventricles of the brain behaves as a relay medium for arteriovenous pulse wave phase coupling
Source: PLoS One. 2017 Nov 15;12(11):e0181025. doi: 10.1371/journal.pone.0181025 (PMC5687699; doi:10.1371/journal.pone.0181025)
Supplement: S3 Data — (CSV) [file pone.0181025.s017.csv]

ecg	pleth BP	CSF
0.033474479285888425	8.645380331120835	269.37944609750457
0.00421530479897304	6.406576638437536	269.6794232089718
-0.05777447165635617	6.246662088960157	269.92940413519443
-0.07364385442892045	10.564354924849377	269.8794079499499
-0.030251010910189995	18.160296025024856	269.8794079499499
-0.2248989089799237	25.196536202029506	269.9794003204389
-0.0994316014343374	29.993972686350862	270.079392690928
-0.08504997329670103	32.7125200274663	270.079392690928
-0.07265201800563517	33.19226367589843	270.1293888761725
-0.05529488059814299	31.353246356908578	270.42936598763964
-0.023556115053014443	28.39482719157708	270.4793621728842
0.032234683756781846	25.596322575722954	270.5793545433732
0.10414282444496374	21.91828793774325	270.7793392843513
0.04413672083620505	19.359655146105194	270.72934309910676
-0.01462958724344704	17.28076600289927	270.82933546959583
-0.02306019684137181	15.361791409170731	270.97932402532945
-0.022068360418086547	13.282902265964811	271.0793163958185
-0.00917448691537807	11.20401312275889	271.1793087663076
0.060502021820411964	8.965209430075593	271.2793011367966
-0.005703059433879633	6.806363012130982	271.32929732204116
-0.054303044174857734	6.9662775616083605	271.4792858777747
0.022068360418107856	11.443884946974958	271.4792858777747
-0.15794995040816817	19.119783321889127	271.6292744335083
-0.11207751583122452	26.15602349889378	271.5792782482638
-0.06818875410085147	32.63256275272761	271.72926680399735
-0.053807125963215095	34.151750972762706	271.8792553597309
-0.039673456931400036	33.27222095063712	271.8792553597309
-0.01462958724344704	30.39375906004431	272.0292439154645
0.03273060196842448	27.435339894712808	272.079240100709
0.10910200656139006	24.79674982833606	272.079240100709
0.16811627374686347	22.238117036698007	272.12923628595354
0.07909895475701072	19.759441519798642	272.32922102693163
0.0314908064393179	17.76050965133141	272.2792248416871
0.020580605783179953	15.761577782864178	272.32922102693163
0.019588769359894682	13.602731364919569	272.47920958266525
0.041409170672170564	11.763714045929715	272.47920958266525
0.08157854581522389	8.885252155336902	272.67919432364334
0.013637750820183078	7.446021210040496	272.87917906462144
-0.019836728465694693	9.604867627985106	272.7291905088878
0.14951934081026472	16.001449607080247	272.77918669413236
-0.2434958419165225	23.837262531471794	272.87917906462144
0.0007438773174746052	29.754100862134795	272.77918669413236
0.0505836575875593	33.27222095063712	272.47920958266525
0.08926527809568471	34.79140917067222	272.47920958266525
0.1108377203021393	33.83192187380794	272.67919432364334
0.13464179446098568	30.873502708476444	272.97917143511046
0.18547341115435564	27.595254444190186	271.7792629892419
0.2643244068055344	24.95666437781344	273.32914473182217
0.22663462272069423	21.118715190356355	273.07916380559953
0.06769283588923015	19.039826047150434	271.67927061875275
-0.011654077973591238	17.360723277637963	272.3792172121762
-0.05281528953992984	15.52170595864811	270.4293659876397
-0.06174181734949724	13.682688639658258	270.62935072861774
-0.014877546349268356	12.163500419623162	271.57927824826373
1.0656406312925526e-14	10.24452582589462	271.57927824826373
-0.048599984740967446	9.045166704814282	269.6794232089718
-0.04835202563514612	10.884184023804133	268.72949568932574
0.07637140459297624	16.801022354467136	271.72926680399735
-0.24498359655145036	23.837262531471794	273.62912184328934
-0.04116121156632794	28.9545281147479	274.1290836957346
-0.026283665217048932	32.7125200274663	274.67904173342436
-0.009670405127020703	32.63256275272761	275.978942549782
0.0032234683756877736	30.31380178530562	274.27907225146816
0.027771419851998144	27.275425345235426	271.97924773022
0.09075303273061261	24.87670710307475	271.029320210574
0.1760509651331456	22.87777523460752	279.87864499885507
0.11058976119631797	20.878843366140288	273.52912947280026
0.025539787899606294	19.359655146105194	265.57973601892064
0.012893873502719132	18.000381475547478	264.179842832074
0.008678568703756743	16.40123598077369	266.87963683527835
0.00743877317465016	14.962005035477286	262.03000686655935
0.06446936751355303	13.762645914396947	264.07985046158484
0.02405203326467839	11.124055848020202	269.7294193942163
-0.036945906767365554	10.644312199588065	265.77972075989874
-0.03446631570915239	13.762645914396945	261.7300297550922
-0.034714274814973696	19.91935606927602	261.63003738460316
-0.18968871595329673	25.916151674677714	264.27983520256294
-0.0582703898679988	29.993972686350865	268.47951476310317
-0.048104066529324814	31.832990005340715	270.22938124666155
-0.035706111238258974	31.513160906385956	268.7294956893258
-0.017357137407481526	29.514229037918728	268.12954146639146
0.01066224155032728	26.715724422064604	267.4295948729681
0.07314793621729912	24.396963454642616	265.8297169451433
0.13960097657741202	22.238117036698007	263.07992675669436
0.05231937132830851	19.439612420843883	262.37998016327094
-0.009422446021199385	18.320210574502234	264.62980849927465
-0.006446936751343583	17.52063782711534	264.82979324025274
-0.002231631952381197	16.880979629205825	263.329907682917
0.005207141222258308	16.48119325551238	262.82994583047173
0.0741397726405844	15.281834134432042	264.42982375829655
0.014629587243468349	13.122987716487433	264.62980849927465
-0.041905088883791894	11.763714045929715	264.379827573052
-0.004463263904773043	13.842603189135636	264.32983138780753
-0.14183260852978258	19.2796978713665	265.32975509269806
-0.12695506218050356	25.116578927290817	267.0796215762564
-0.059758144502926706	28.794613565270524	267.22961013199
-0.03843366140229345	30.473716334783	265.6797283894097
-0.02553978789958498	29.434271763180035	263.57988860913963
-0.006198977645522266	27.11551079575805	261.330060273136
0.034466315709173696	24.556878004119994	262.87994201571627
0.09744792858778817	22.238117036698007	266.179690241855
0.14133669031816126	19.51956969558257	265.92970931563235
0.044880598153669	17.120851453421892	266.0297016861214
-0.0017357137407385632	15.841535057602869	268.179537651636
-0.0059510185397009495	14.962005035477286	269.82941176470536
-0.0044632639047730484	13.602731364919569	269.2794537270156
0.01611734187839625	11.763714045929715	266.9796292057674
0.07637140459297624	10.16456855115593	266.92963302052283
0.01140611886779123	8.1656366826887	266.279682612344
-0.03124284733347527	9.444953078507726	266.5796597238112
0.07413977264058438	14.642175936522527	269.6794232089718
-0.21498054474707104	21.678416113527184	270.67934691386233
-0.06794079499503015	27.195468070496737	269.17946135652653
-0.040417334248863984	30.473716334783	266.179690241855
-0.02702754253451288	31.832990005340715	265.6297322041652
-0.014877546349268357	31.033417257953822	269.27945372701555
0.0034714274815090904	28.474784466315768	270.3793698023951
0.04388876173038373	26.076066224155092	269.22945754177107
0.10761425192646215	24.07713435568786	268.179537651636
0.12745098039216754	21.758373388265873	263.4299000534061
0.030003051804389995	18.48012512397961	264.6798046845192
-0.000495918211631979	17.040894178683203	271.0293202105739
0.0022316319524025062	15.361791409170731	272.7291905088879
-0.0024795910582025137	13.442816815442189	270.97932402532945
0.012397955291076497	11.603799496452337	262.32998397802646
0.040169375143063984	8.805294880598215	261.28006408789145
-0.033474479285867116	6.406576638437536	268.179537651636
-0.06942854962995806	7.765850308995253	271.8792553597309
0.07141222247654991	14.002517738613015	274.47905699244626
-0.29879072251467614	22.07820248722063	269.82941176470536
-0.09100099183641264	28.474784466315768	263.62988479438417
-0.07686732280459757	32.152819104295475	267.4795910582127
-0.07066834515906463	32.952391851682364	271.57927824826373
-0.0609979400320333	30.233844510566932	271.97924773022
-0.040417334248863984	26.95559624628067	272.3792172121762
0.0032234683756877736	24.15709163042655	273.4291371023112
0.07513160906386966	21.678416113527184	272.1792324711981
0.06694895857176619	19.35965514610519	269.47943846799365
-0.021324483100622592	17.8404669260701	269.82941176470536
-0.03446631570915239	16.801022354467136	272.12923628595354
-0.026779583428691568	15.281834134432042	273.3291447318221
-0.013637750820161772	13.682688639658258	273.1291599908441
0.050335698481737974	12.003585870145782	272.77918669413236
0.05207141222248719	9.684824902723795	273.27914854657763
-0.010166323338663335	7.286106660563117	274.1790798809791
-0.03421835660333107	10.804226749065444	273.92909895475645
0.04835202563516744	17.92042420080879	273.4791332875557
-0.2234111543449958	24.95666437781344	273.57912565804475
-0.052567330434108515	29.514229037918728	273.72911421377836
-0.03025101091019	32.31273365377285	273.3791409170667
-0.01859693293658811	32.872434576943675	273.27914854657763
-0.0027275501640238306	30.713588158999066	273.4791332875557
0.02380407415885707	27.195468070496737	273.82910658426744
0.07389181353476307	24.15709163042655	274.1290836957346
0.1418326085298039	21.598458838788492	273.879102769512
0.10116731517510791	18.959868772411745	273.6791180285338
0.031738765545139214	15.6016632333868	273.3791409170667
0.01760509651332415	13.842603189135636	273.37914091706665
0.008678568703756745	12.32341496910054	273.57912565804475
0.0037193865873304073	11.044098573281513	273.97909514000105
0.06769283588923015	9.444953078507726	274.1790798809791
0.006198977645543575	7.366063935301807	274.3790646219572
-0.04959182116425272	7.04623483634705	274.6290455481798
-0.016613260090017574	11.20401312275889	274.67904173342436
-0.08455405508505838	18.5600823987183	274.47905699244626
-0.1336499580376791	25.676279850461647	274.5290531776908
-0.07042038605324333	30.553673609521688	274.82903028915797
-0.055542839703964314	33.4321355001145	275.1290074006251
-0.04215304798961321	33.27222095063712	275.27899595635864
-0.02306019684137181	30.553673609521688	275.42898451209226
0.014133669031825714	27.435339894712808	275.77895780880397
0.0728999771114778	24.79674982833606	275.978942549782
0.1286907759212741	22.238117036698007	276.0789349202711
0.04785610742352481	19.679484245059953	276.1289311055156
-0.00024795910581066217	17.360723277637963	276.2789196612492
-0.0032234683756664642	15.201876859693353	276.2789196612492
0.003967345693151724	13.202944991226122	276.2789196612492
0.019588769359894682	11.523842221713647	276.2789196612492
0.0741397726405844	9.524910353246417	276.2789196612492
0.0019836728465811894	7.286106660563117	276.2789196612492
-0.04736018921186086	8.805294880598213	276.4789044022273
0.09075303273061261	15.281834134432042	276.4789044022273
-0.2499427786678767	23.277561608300967	276.57889677271635
-0.07934691386281073	29.594186312657417	276.67888914320537
-0.0478561074235035	33.672007324330565	276.7288853284499
-0.028515297169440783	35.27115281910435	276.8788738841835
-0.011406118867769918	34.1517509727627	276.92887006942806
0.014133669031825714	31.1933318074312	277.0788586251616
0.06496528572519567	28.2349126420997	277.2788433661397
0.1510070954451926	25.836194399939025	277.2788433661397
0.15621423666744028	23.597390707255723	277.2788433661397
0.032234683756781846	21.118715190356355	277.2788433661397
-0.007934691386271484	19.119783321889123	277.2788433661397
-0.005703059433879633	17.28076600289927	277.2788433661397
0.0022316319524025062	15.44174868390942	277.2788433661397
0.044632639047847686	13.842603189135636	277.4788281071178
0.07711528191044018	11.923628595407093	277.4788281071178
0.013885709926004398	10.324483100633309	277.4788281071178
0.05008773937591665	11.843671320668404	277.4788281071178
0.316395819028011	17.44068055237665	277.4788281071178
-0.056286717021428255	24.396963454642616	277.6788128480959
0.15621423666744025	29.674143587396106	277.82880140382946
0.13687342641337755	32.872434576943675	277.878797589074
0.11728465705349353	33.91187914854663	277.878797589074
0.09298466468300448	31.753032730602026	278.0787823300521
0.08802548256657813	28.31486991683839	278.27876707103025
0.11654077973602958	25.276493476768195	278.37875944151926
0.1864652475776409	22.71786068513014	278.47875181200834
0.13414587624934307	20.239185168230776	278.67873655298644
0.03322652018006711	18.240253299763545	278.92871747920907
0.0049591821164369915	16.56115053025107	279.12870222018717
-0.0029755092698451474	14.962005035477285	279.32868696116526
-0.014133669031804404	13.442816815442189	279.4786755168988
0.02777141985199814	12.003585870145784	279.6786602578769
-0.0012397955290959304	10.16456855115593	279.87864499885507
-0.08058670939191732	8.805294880598215	279.87864499885507
-0.09546425574119632	11.923628595407095	279.87864499885507
-0.034962233920795026	18.160296025024856	279.87864499885507
-0.2749866483558297	23.917219806210483	279.97863736934414
-0.11108567940793929	27.675211718928875	279.9786373693441
-0.10290302891583582	29.514229037918728	280.07862973983316
-0.09521629663537501	29.514229037918728	280.07862973983316
-0.07835507743952547	27.675211718928875	280.07862973983316
-0.03719386587318687	25.276493476768195	280.07862973983316
0.044632639047847686	23.597390707255723	280.07862973983316
0.13935301747159073	22.238117036698007	280.27861448081126
0.07042038605326463	20.7988860914016	280.27861448081126
1.0654671589449549e-14	19.51956969558257	280.27861448081126
-0.0059510185397009495	18.48012512397961	280.27861448081126
0.0034714274815090904	17.360723277637963	280.37860685130033
0.010910200656148596	16.001449607080247	280.47859922178935
0.07488364995804835	14.482261387045149	280.47859922178935
0.025539787899606287	12.643244068055298	280.47859922178935
-0.04388876173036242	11.603799496452336	280.47859922178935
-0.04215304798961321	13.842603189135636	280.47859922178935
-0.08058670939191731	19.2796978713665	280.47859922178935
-0.18844892042419015	24.87670710307475	280.47859922178935
-0.09000915541312737	28.474784466315768	280.47859922178935
-0.08381017776759445	30.153887235828243	280.6285877775229
-0.07166018158234991	29.514229037918728	280.67858396276745
-0.05331120775157246	27.11551079575805	280.67858396276745
-0.01413366903180441	24.95666437781344	280.67858396276745
0.05231937132830851	23.277561608300964	280.67858396276745
0.11926832990006406	21.43854428931111	280.828572518501
0.032482642862603155	19.599526970321264	280.87856870374554
-0.026779583428691564	18.000381475547478	280.87856870374554
-0.0347142748149737	16.56115053025107	280.9285648889901
-0.033970397497509755	14.962005035477285	281.07855344472364
-0.026283665217048932	13.602731364919567	281.07855344472364
0.035706111238280276	12.083543144884473	281.2785381857018
-0.025539787899584977	10.084611276417242	281.2785381857018
-0.08108262760355996	9.444953078507726	281.4785229266799
-0.04165712977797057	13.762645914396947	281.5785152971689
-0.18993667505911804	20.559014267185532	281.678507667658
-0.1594377050430961	26.475852597848537	281.778500038147
-0.09397650110626844	30.073929961089554	281.8784924086361
-0.07488364995802703	31.832990005340715	281.8784924086361
-0.060006103608748015	31.753032730602026	281.8784924086361
-0.04116121156632794	30.073929961089554	281.8784924086361
-0.001983672846559881	28.154955367361012	281.8784924086361
0.062237735561161175	26.076066224155092	281.8784924086361
0.10934996566721138	23.677347981994412	282.0784771496142
0.012893873502719127	21.118715190356355	282.02848096436963
-0.03322652018004581	18.5600823987183	281.8784924086361
-0.03719386587318688	15.921492332341556	281.8784924086361
-0.0272755016403342	13.522774090180878	281.8784924086361
-0.006694895857164901	11.20401312275889	281.9784847791251
0.053559166857415096	8.565423056382146	282.02848096436963
-0.023556115053014446	6.166704814221468	281.8784924086361
-0.06843671320667279	6.566491187914915	281.8784924086361
0.03198672465096053	11.683756771191025	282.0784771496142
-0.2172121766994629	19.119783321889123	282.0784771496142
-0.0981918059052308	25.516365300984265	282.0784771496142
-0.07215609979399254	29.514229037918728	282.0784771496142
-0.06124589913785461	31.353246356908578	282.0784771496142
-0.05306324864575115	30.793545433737755	282.0784771496142
-0.023060196841371814	28.2349126420997	282.0784771496142
0.022812237735571804	25.996108949416403	282.0784771496142
0.11257343404288851	23.517433432517034	282.0784771496142
0.1433203631647318	20.958800640878977	282.0784771496142
0.03397039749753106	18.71999694819568	282.0784771496142
-0.024299992370478397	16.880979629205825	282.1284733348587
-0.06694895857174489	14.882047760738596	282.22846570534773
-0.10835812924390481	12.803158617532675	282.27846189059227
-0.11455710688943771	10.884184023804133	282.27846189059227
-0.07289997711145649	8.725337605859524	282.27846189059227
-0.11455710688943772	7.126192111085739	282.4284504463258
-0.1321622034027512	9.604867627985106	282.47844663157036
0.016613260090038887	17.280766002899274	282.47844663157036
-0.3325131609063752	24.396963454642616	282.57843900205944
-0.12546730754557567	29.35431448844135	282.6784313725485
-0.10017547875180134	31.992904554818097	282.6784313725485
-0.0890173189898421	32.7125200274663	282.8784161135266
-0.0758754863813123	31.1933318074312	282.8784161135266
-0.05281528953992983	28.31486991683839	282.92841229877115
1.065380422771156e-14	25.676279850461647	283.0784008545047
0.07612344548715493	23.43747615777834	283.0784008545047
0.09273670557718315	21.118715190356355	283.0784008545047
0.0019836728465811903	18.799954222934367	283.1783932249938
-0.02479591058212103	16.321278706035002	283.2783855954828
-0.020332646677337328	13.922560463874325	283.2783855954828
-0.012149996185233871	12.083543144884473	283.2783855954828
0.03099488822767526	10.404440375371998	283.2783855954828
0.03843366140231476	8.1656366826887	283.2783855954828
-0.03595407034408029	7.126192111085739	283.2783855954828
-0.07513160906384835	9.924696726939864	283.2783855954828
0.05628671702144958	16.64110780498976	283.2783855954828
-0.2789539940489708	23.99717708094917	283.2783855954828
-0.09124895094223395	28.9545281147479	283.2783855954828
-0.07562752727549098	31.83299000534072	283.2783855954828
-0.06074998092621198	32.792477302204986	283.2783855954828
-0.04413672083618374	30.713588158999066	283.4783703364609
-0.01661326009001757	27.11551079575805	283.4783703364609
0.034466315709173696	24.476920729381305	283.4783703364609
0.10910200656139006	21.91828793774325	283.4783703364609
0.09199282825971919	19.51956969558257	283.4783703364609
0.0168612191958602	17.360723277637963	283.4783703364609
-0.0017357137407385632	15.361791409170731	283.4783703364609
1.0654671589449549e-14	13.282902265964811	283.678355077439
0.007934691386292794	11.443884946974958	283.4783703364609
0.0815785458152239	9.924696726939862	283.678355077439
0.04116121156634925	8.005722133211322	283.678355077439
-0.019588769359873373	7.126192111085739	283.678355077439
-0.02206836041808655	11.523842221713647	283.678355077439
0.006942854963007533	20.399099717708154	283.678355077439
-0.1641489280537011	27.195468070496737	283.678355077439
-0.0567826352330709	31.593118181124648	283.8783398184171
-0.03892957961393609	33.99183642328532	283.8783398184171
-0.02628366521704893	34.39162279697877	283.8783398184171
-0.0074387731746288505	32.47264820325023	284.07832455939524
0.02777141985199814	29.674143587396106	284.07832455939524
0.08876935988404208	26.87563897154198	284.1783169298843
0.15745403219654683	24.07713435568786	284.27830930037334
0.08752956435493549	21.198672465095044	284.3283054856179
0.026035706111248925	18.64003967345699	284.47829404135143
0.019836728465716002	16.001449607080247	284.47829404135143
0.024547951476321023	13.762645914396947	284.628282597085
0.0314908064393179	12.003585870145782	284.6782787823295
0.10067139696346529	10.004654001678553	284.6782787823295
0.032234683756781846	8.1656366826887	284.8282673380631
-0.024547951476299713	8.725337605859524	284.8782635233076
0.031242847333496575	13.602731364919567	284.8782635233076
-0.13935301747156942	21.038757915617666	284.8782635233076
-0.10637445639733427	27.595254444190186	284.8782635233076
-0.049839780270074026	32.072861829556786	285.02825207904124
-0.036449988555722915	34.63149462119484	284.8782635233076
-0.01859693293658811	34.951323720149595	284.8782635233076
-0.000495918211631979	31.992904554818093	284.8782635233076
0.04587243457695427	28.154955367361012	285.0782482642857
0.12447547112231169	25.676279850461647	284.9782558937967
0.17530708781568166	23.277561608300964	285.0782482642857
0.06298161287862514	20.958800640878977	285.0782482642857
0.014133669031825715	19.039826047150434	285.0782482642857
0.006942854963007526	17.360723277637963	285.0782482642857
0.009174486915399377	15.6016632333868	285.2282368200193
0.028019378957819457	13.842603189135636	285.2782330052638
0.07835507743954677	12.003585870145782	285.37822537575283
0.0032234683756877736	10.084611276417242	285.4782177462419
-0.04835202563514614	10.24452582589462	285.4782177462419
0.07364385442894175	15.921492332341558	285.4782177462419
-0.25614175631340963	23.837262531471794	285.6282063019755
-0.07934691386281073	28.634699015793146	285.578210116731
-0.049095902952610085	31.353246356908578	285.67820248722006
-0.032730601968403175	32.072861829556786	285.67820248722006
-0.018844892042409425	30.633630884260377	285.8281910429536
0.008430609597935427	27.675211718928875	285.72819867246454
0.06223773556116119	24.95666437781344	285.87818722819816
0.14951934081026472	22.87777523460752	285.87818722819816
0.165388723582829	20.7988860914016	285.9281834134427
0.05405508506905772	18.959868772411745	286.07817196917625
0.015621423666753615	17.76050965133141	286.07817196917625
0.013637750820183082	16.321278706035002	286.1281681544208
0.015125505455110983	14.722133211261216	286.27815671015435
0.037441824979029495	13.442816815442189	286.27815671015435
0.07017242694744333	11.683756771191026	286.3781490806434
-0.003719386587309098	10.324483100633309	286.3281528953989
-0.04636835278857559	11.763714045929715	286.47814145113244
0.10414282444496373	16.721065079728447	286.47814145113244
-0.29333562218660714	22.87777523460752	286.628130006866
-0.06670099946592357	27.595254444190186	286.67812619211054
-0.04587243457693296	30.153887235828243	286.67812619211054
-0.02975509269854737	30.793545433737755	286.67812619211054
-0.013389791714340453	29.514229037918724	286.67812619211054
0.009670405127042012	26.475852597848537	286.82811474784415
0.06149385824369723	23.837262531471794	286.7281223773551
0.1378652628366628	22.07820248722063	286.67812619211054
0.13216220340277254	20.319142442969465	286.67812619211054
0.03149080643931789	18.71999694819568	286.67812619211054
0.008430609597935425	17.44068055237665	286.87811093308864
0.006694895857186209	16.081406881818936	286.87811093308864
0.007686732280471477	14.482261387045149	286.87811093308864
0.0359540703441016	13.122987716487433	286.87811093308864
0.05951018539712669	11.603799496452336	286.87811093308864
-0.013885709925983088	10.24452582589462	286.87811093308864
-0.05058365758753799	11.20401312275889	286.87811093308864
0.08653772793165024	17.200808728160585	286.87811093308864
-0.2913519493400366	25.036621652552128	286.87811093308864
-0.07761120012206152	29.19439993896397	287.02809948882225
-0.06198977645531856	31.11337453269251	287.0780956740668
-0.04711223010603955	30.953459983215133	287.0780956740668
-0.03322652018004581	29.19439993896397	287.0780956740668
-0.004959182116415682	26.635767147325915	287.0780956740668
0.04364080262456242	24.396963454642616	287.0780956740668
0.11877241168842141	22.318074311436696	287.0780956740668
0.10439078355078504	20.159227893492087	289.02794689860326
0.009422446021220696	18.320210574502234	285.1782406347748
-0.01462958724344704	16.721065079728447	284.92825970855216
-0.011902037079412552	14.642175936522527	286.528137636377
-0.0074387731746288505	12.563286793316607	286.57813382162146
0.026531624322891557	10.884184023804133	288.4779888609135
0.045376516365311634	8.805294880598213	286.8281147478441
-0.021076523994801276	8.08567940795001	289.1779354543369
-0.052567330434108515	11.124055848020202	287.97802700846825
0.07612344548715491	17.760509651331407	284.92825970855216
-0.28366521705957576	24.79674982833606	285.52821393148645
-0.07190814068817122	29.674143587396106	289.27792782482595
-0.04810406652932481	32.23277637903416	291.87772945754125
-0.030003051804368686	32.55260547798892	291.87772945754125
-0.011902037079412555	30.633630884260377	291.9777218280303
0.018844892042430735	27.195468070496737	291.3277714198515
0.026779583428712873	24.23704890516524	290.17785915922735
-0.02777141985197683	21.67841611352718	289.1779354543368
-0.20059891660943469	19.039826047150434	289.47791256580405
-0.6092355230029648	16.960936903944514	291.0777904936288
-0.30201419089035325	15.041962310215974	291.77773708705223
-0.11058976119629667	12.883115892271364	291.2277790493624
0.007190814068828842	10.884184023804133	291.2777752346069
-0.05331120775157247	9.045166704814282	292.5276798657201
-0.041905088883791894	6.806363012130982	291.27777523460696
-0.08604180971998628	5.9268329900054	290.8278095674062
-0.08678568703745025	8.965209430075591	291.8277332722967
0.024052033264678394	18.080338750286167	291.07779049362887
-0.29110399023421535	27.03555352101936	289.3779201953149
-0.07116426337070728	31.51316090638596	291.02779430838433
-0.05182345311664457	33.672007324330565	291.5777523460741
-0.05033569848171666	33.27222095063712	291.2777752346069
-0.04810406652932481	30.553673609521688	291.12778667887335
0.0014877546349385548	27.435339894712808	290.1278629739828
0.08108262760358126	24.87670710307475	291.1777828641179
0.16365300984207978	22.71786068513014	292.17770656900836
0.12149996185245591	20.239185168230776	290.72781719691716
0.0019836728465811894	18.080338750286167	288.7779659723806
-0.013389791714340456	16.321278706035002	287.82803845273463
-0.0012397955290959295	14.082475013351704	289.5279087510485
0.012397955291076495	11.683756771191026	290.4778362706945
0.053807125963236405	9.604867627985106	291.377767605096
0.00818265049211411	7.525978484779186	290.27785152971643
-0.03149080643929659	7.605935759517875	289.5279087510485
-0.04438467994200506	12.083543144884473	288.7779659723806
0.052319371328308495	19.59952697032126	288.8779583428697
-0.25886930647744416	26.555809872587226	289.8278858625157
-0.09843976501105213	31.273289082169892	290.17785915922735
-0.06794079499503017	33.99183642328532	290.2278553444719
-0.04612039368275428	34.47158007171746	289.02794689860326
-0.02801937895779815	32.31273365377285	287.02809948882225
0.007934691386292794	28.39482719157708	288.2780041199354
0.05777447165637748	24.636835278858683	288.72796978713615
0.11902037079424273	21.198672465095047	287.7780422674901
0.06496528572519568	17.92042420080879	287.1280918593113
-0.0059510185397009495	15.52170595864811	287.6280537117566
-0.01214999618523387	13.682688639658258	288.7279697871361
-0.020580605783158644	11.923628595407093	289.1779354543369
-0.020084687571516005	10.16456855115593	288.8779583428697
0.058518348973841436	8.1656366826887	288.92795452811424
0.03992141603724267	6.00679026474409	289.1779354543368
-0.02504386968794235	6.00679026474409	289.1779354543369
-0.044632639047826383	10.324483100633309	288.3280003051799
-0.005455100328058321	19.67948424505995	287.0780956740668
-0.1671244373235569	27.755168993667564	286.82811474784415
-0.0627336537727825	31.593118181124648	286.9781033035777
-0.05107957579918061	33.4321355001145	287.37807278553396
-0.036945906767365554	32.792477302204986	287.3780727855339
-0.015869382772553623	30.153887235828243	287.6780498970011
0.02082856488900127	27.03555352101936	288.27800411993536
0.08058670939193863	24.317006179903927	288.3280003051799
0.149767299916086	21.91828793774325	287.578057526512
0.08257038223850917	19.679484245059953	287.6780498970011
0.023804074158857068	18.000381475547478	288.1780117494463
0.011158159761969912	16.321278706035002	288.72796978713615
0.007686732280471477	14.162432288090393	289.37792019531497
0.011654077973612547	12.243457694361851	289.7278934920266
0.08653772793165022	10.404440375371998	288.0280231937128
0.027275501640355505	8.565423056382144	287.578057526512
-0.031242847333475265	9.364995803769038	287.5280613412675
0.005207141222258311	14.482261387045149	288.2280079346908
-0.0773632410162402	21.838330663004562	288.17801174944634
-0.12546730754557567	28.074998092622323	287.87803463797917
-0.05058365758753798	32.152819104295475	288.27800411993536
-0.039177538719757404	34.311665522240084	288.9779507133587
-0.0287632562752621	34.231708247501395	287.478065156023
-0.010910200656127286	31.832990005340715	287.9280308232237
0.03000305180438999	27.755168993667567	290.4778362706945
0.09992751964600133	24.317006179903927	290.32784771496097
0.15646219577326156	21.758373388265873	287.5280613412675
0.05132753490502324	19.599526970321264	288.2280079346908
-0.006446936751343583	18.160296025024856	289.0279468986033
-0.0081826504920928	16.960936903944514	290.6778210116726
0.000991836423295922	15.681620508125489	288.82796215762517
0.012645914396897814	14.40230411230646	287.77804226749015
0.08133058670940259	12.563286793316607	289.2779278248259
0.017357137407502835	10.484397650110687	290.0278706034938
-0.03644998855572292	10.564354924849377	288.47798886091346
0.030746929121853943	14.802090485999907	287.578057526512
-0.18373769741358512	22.71786068513014	286.5781338216215
-0.11182955672540323	28.874570840009213	287.02809948882225
-0.06074998092621197	31.593118181124645	287.1780880445558
-0.039673456931400036	32.47264820325023	291.2777752346069
-0.026779583428691564	31.27328908216989	291.52775616082954
-0.005207141222236999	28.634699015793146	288.17801174944634
0.03818570229649345	26.15602349889378	285.4782177462419
0.11331731136035246	24.07713435568786	290.2278553444719
0.15125505455101396	22.07820248722063	294.7775082017238
0.043392843518741106	20.159227893492087	290.82780956740623
-0.0081826504920928	18.5600823987183	289.8278858625157
-0.012397955291055186	17.040894178683203	292.07771419851935
-0.0059510185397009495	14.962005035477286	293.37761501487705
0.017357137407502832	13.043030441748744	294.42753490501207
0.07389181353476307	11.363927672236269	296.4773785000376
-0.0002479591058106613	10.16456855115593	298.07725642786244
-0.04810406652932481	11.523842221713647	297.8272755016398
0.05405508506905773	16.48119325551238	294.62751964599016
-0.2365529869535256	22.957732509346208	294.7775082017238
-0.09372854200044711	28.2349126420997	295.4274586099026
-0.06372549019606777	31.353246356908578	292.6276722362091
-0.05331120775157246	32.31273365377285	286.9281071183332
-0.04264896620125584	31.353246356908578	284.52829022659597
-0.019588769359873373	28.874570840009213	285.12824444953026
0.027027542534534193	25.596322575722954	283.9283360036616
0.09769588769360948	22.87777523460752	284.2283131151288
0.12497138933395434	20.878843366140288	283.57836270695
0.01636530098421757	19.119783321889123	282.17846952010325
-0.017357137407481522	17.76050965133141	281.02855725947916
-0.017853055619124154	16.48119325551238	282.0784771496142
-0.014877546349268356	15.201876859693353	284.47829404135143
0.0034714274815090904	13.922560463874326	279.8286488136105
0.05455100328070036	12.163500419623162	282.2784618905923
-0.01462958724344704	10.404440375371998	280.5285954070339
-0.0612458991378546	10.644312199588066	278.2787670710302
0.05529488059816431	14.162432288090393	279.0287098496981
-0.2792019531547921	21.75837338826587	277.12885481040615
-0.10215915159837188	27.675211718928875	275.47898069733674
-0.07562752727549098	29.514229037918728	275.6789654383149
-0.06000610360874802	29.354314488441346	276.87887388418346
-0.04810406652932481	27.755168993667567	278.6787365529864
-0.02702754253451288	25.356450751506884	279.9786373693441
0.019340810254073366	23.197604333562275	280.828572518501
0.09174486915389789	21.518501564049803	281.1285496299682
0.11009384298467532	19.91935606927602	281.07855344472364
0.014877546349289665	18.400167849240923	279.42867933165434
-0.009918364232842019	17.360723277637963	278.0287861448076
-0.016613260090017574	16.161364156557624	278.17877470054117
-0.023308155947193127	13.842603189135636	278.5787441824974
-0.0022316319523811978	11.923628595407093	279.2786907759207
0.05331120775159377	9.524910353246417	279.4286793316543
-0.006942854962986217	8.405508506904766	279.0787060349426
-0.05455100328067905	10.724269474326755	278.728732738231
0.07587548638133362	16.801022354467136	278.62874036774195
-0.28440909437703976	23.837262531471794	279.3286869611652
-0.08356221866177312	29.03448538948659	279.0287098496981
-0.05851834897382012	31.912947280079408	277.4288319218733
-0.042401007095434526	32.47264820325023	277.17885099565063
-0.030746929121832633	30.873502708476444	275.7789578088039
-0.0032234683756664642	28.074998092622323	273.97909514000105
0.044136720836205054	24.23704890516524	274.3790646219572
0.11455710688945904	21.91828793774325	274.2290760662236
0.12224383916991985	19.439612420843883	275.32899214160324
0.023556115053035752	17.360723277637963	278.02878614480755
-0.008430609597914118	15.6016632333868	279.57866788738784
-0.012397955291055189	13.922560463874325	279.17869840543165
-0.012645914396876503	12.243457694361851	279.12870222018717
0.010414282444505962	10.644312199588066	277.6788128480959
0.04686427100023954	8.725337605859524	277.6788128480959
-0.02529182879376366	7.126192111085739	279.4286793316543
-0.06670099946592356	9.045166704814282	280.1286259250777
0.06794079499505146	14.962005035477285	280.57859159227837
-0.3077172503242436	25.596322575722954	279.3286869611652
-0.09719996948194555	30.073929961089554	278.12877851529663
-0.07761120012206152	32.31273365377285	276.17892729076016
-0.06570916304263831	32.39269092851154	273.879102769512
-0.048104066529324814	30.473716334783	275.1790035858696
-0.019340810254052057	27.595254444190186	276.4789044022273
0.03273060196842448	25.036621652552128	278.0787823300521
0.10339894712749978	22.71786068513014	280.47859922178935
0.10538261997407032	20.239185168230776	281.42852674143535
0.007934691386292794	18.240253299763545	279.0787060349426
-0.01636530098419626	16.56115053025107	275.82895399404845
-0.017109178301660206	14.962005035477285	275.97894254978206
-0.015125505455089673	12.32341496910054	276.9788662546726
0.02628366521707024	10.404440375371998	277.62881666285136
0.05306324864577246	8.1656366826887	279.82864881361047
-0.015125505455089672	7.366063935301806	282.17846952010325
-0.0523193713282872	10.564354924849376	282.6784313725485
0.07785915922790414	17.52063782711534	282.22846570534773
-0.2789539940489708	24.87670710307475	280.2286182955667
-0.07389181353474177	30.15388723582824	278.4787518120083
-0.06074998092621198	33.19226367589843	277.37883573662873
-0.048104066529324814	33.99183642328533	276.5289005874718
-0.0359540703440803	32.23277637903416	277.37883573662873
-0.008678568703735434	28.9545281147479	278.3287632562748
0.04314488441291979	25.036621652552128	279.12870222018717
0.1110856794079606	22.557946135652763	279.4286793316543
0.10339894712749978	19.99931334401471	279.07870603494257
0.021076523994822585	17.92042420080879	278.6287403677419
0.0004959182116532884	16.001449607080247	278.3287632562747
0.002479591058223823	13.762645914396947	278.02878614480755
0.004463263904794358	11.683756771191026	278.17877470054117
0.06446936751355303	9.844739452201173	277.9787899595631
0.05405508506905772	7.286106660563118	278.27876707103025
-0.012397955291055187	5.766918440528022	278.02878614480755
-0.03868162050811477	8.405508506904766	278.12877851529663
0.0714122224765499	15.52170595864811	278.47875181200834
-0.21299687190050054	26.15602349889378	278.47875181200834
-0.05455100328067904	30.233844510566932	278.7787289234755
-0.04091325246050662	32.7125200274663	279.8286488136105
-0.03223468375676053	32.952391851682364	279.778652628366
-0.012645914396876502	30.713588158999066	279.87864499885507
0.025043869687963655	27.35538261997412	279.92864118409955
0.07761120012208282	24.636835278858683	279.57866788738784
0.14902342259862209	22.15815976195932	279.12870222018717
0.1125734340428885	19.679484245059953	278.82872510872
0.028267338063640776	17.440680552376655	278.2287708857857
0.004215304798973041	15.761577782864178	278.6287403677419
0.0014877546349385557	13.922560463874325	279.0287098496981
0.011902037079433863	11.28397039749758	279.92864118409955
0.08802548256657813	9.604867627985106	277.8288014038295
0.04364080262456242	7.845807583733942	279.3786831464098
-0.01760509651330284	8.08567940795001	276.7288853284499
-0.009670405127020698	12.723201342793987	276.57889677271635
-0.007686732280450144	20.159227893492087	276.7288853284499
-0.15770199130234683	26.635767147325915	276.62889295796083
-0.04983978027007403	30.873502708476444	278.77872892347546
-0.030994888227653946	33.35217822537581	279.3786831464098
-0.022068360418086547	33.672007324330565	279.87864499885507
-0.016365300984196255	31.673075455863337	280.77857633325647
0.013389791714361762	28.554741741054457	280.4286030365448
0.0818265049210452	24.716792553597372	279.2786907759207
0.1522468909742992	22.477988860914074	277.8288014038295
0.06570916304265963	20.239185168230776	277.82880140382946
0.0029755092698664568	18.320210574502234	277.9787899595631
-0.013389791714340456	16.721065079728447	277.72880903334044
-0.03099488822765395	14.962005035477285	278.47875181200834
-0.03198672465093922	13.602731364919567	278.7787289234755
0.06198977645533986	12.243457694361851	279.0787060349426
0.013637750820183082	10.484397650110687	275.878950179293
-0.04810406652932481	10.084611276417242	276.62889295796083
0.003967345693151724	13.602731364919567	279.52867170214336
-0.14753566796367285	20.479056992446843	279.17869840543165
-0.13662546730753491	29.993972686350862	278.97871366445355
-0.05678263523307091	33.35217822537581	279.0787060349426
-0.0347142748149737	34.55153734645615	278.7787289234755
-0.03967345693140004	33.4321355001145	277.9787899595631
-0.025787747005406297	30.553673609521688	277.42883192187327
0.024547951476321023	27.435339894712808	278.17877470054117
0.11083772030213927	24.79674982833606	278.5287479972529
0.170099946593434	22.557946135652763	277.62881666285136
0.056286717021449585	20.63897154192422	277.82880140382946
0.0034714274815090904	18.959868772411745	279.17869840543165
0.003967345693151724	17.20080872816058	278.67873655298644
-0.002231631952381197	15.44174868390942	279.3786831464098
0.016613260090038884	12.963073167010053	281.02855725947916
0.08678568703747155	10.884184023804133	281.1285496299682
0.006694895857186208	10.004654001678553	280.728580148012
-0.05157549401082325	12.163500419623162	278.47875181200834
0.04562447547113295	16.880979629205825	280.8785687037456
-0.205558098725861	21.75837338826587	281.1785458152127
-0.07785915922788285	25.756237125200332	278.6287403677419
-0.04661631189439692	29.514229037918728	277.878797589074
-0.023804074158835762	32.152819104295475	278.17877470054117
-0.008678568703735436	31.83299000534072	281.3785305561908
-0.007934691386271484	29.274357213702658	283.72835126268353
0.03198672465096053	26.395895323109848	280.57859159227837
0.1319142442969512	23.357518883039653	279.9286411840996
0.16836423285268481	21.518501564049803	280.828572518501
0.04537651636531165	19.99931334401471	281.42852674143535
-0.0007438773174532958	18.320210574502234	280.9785610742346
-0.0032234683756664642	16.081406881818936	279.0287098496981
-0.004711223010594365	13.922560463874325	279.4786755168988
0.017109178301681516	12.483329518577918	282.3284580758368
0.07488364995804835	11.044098573281513	279.0287098496981
0.005703059433900942	10.004654001678553	277.5788204776068
-0.05008773937589535	11.044098573281513	278.3287632562747
0.07413977264058438	14.882047760738597	279.8286488136105
-0.27349889372090186	20.63897154192422	279.5286717021434
-0.08728160524909287	28.714656290531835	278.728732738231
-0.06074998092621197	31.513160906385956	279.52867170214336
-0.04388876173036242	31.033417257953822	279.62866407263243
-0.026283665217048932	28.474784466315768	279.6786602578769
-0.0024795910582025137	25.996108949416403	279.37868314640974
0.042648966201277144	23.99717708094917	278.928717479209
0.11728465705349352	22.398031586175385	278.87872129396453
0.13538567177844965	21.518501564049803	280.67858396276745
0.03644998855574423	20.878843366140288	280.6285877775229
0.0064469367513648925	18.5600823987183	279.4786755168988
0.005207141222258308	14.722133211261218	280.2286182955668
0.005951018539722259	12.243457694361851	280.6285877775229
0.029011215381104724	11.683756771191025	280.07862973983316
0.07042038605326464	10.24452582589462	279.4786755168988
0.0047112230106156755	9.12512397955297	279.3786831464098
-0.03198672465093922	11.124055848020202	279.778652628366
0.1182764934767788	16.64110780498976	279.6286640726324
-0.2633325703822278	22.87777523460752	279.32868696116526
-0.04587243457693296	27.91508354314494	279.2286945906762
-0.020580605783158644	31.033417257953822	278.92871747920907
-0.009918364232842019	31.51316090638596	278.2287708857857
-0.003719386587309098	29.834058136873487	278.5287479972529
0.01289387350271913	27.435339894712804	278.67873655298644
0.06149385824369723	25.276493476768195	278.37875944151926
0.14108873121233992	22.15815976195932	278.82872510872
0.1534866865034058	20.079270618753398	278.87872129396453
0.05405508506905773	18.5600823987183	278.6287403677419
0.01661326009003888	17.120851453421892	279.2786907759207
0.004215304798973041	15.52170595864811	279.17869840543165
0.0022316319524025062	13.842603189135636	278.728732738231
0.037441824979029495	12.083543144884473	279.4786755168988
0.06322957198444644	9.604867627985106	279.57866788738784
-0.006942854962986217	8.08567940795001	279.9786373693441
-0.045128557259469	10.084611276417242	279.72865644312145
0.08653772793165022	16.321278706035002	280.1286259250777
-0.2819295033188266	23.757305256733105	277.9287937743186
-0.06694895857174489	31.033417257953822	283.52836652170544
-0.0508316166933593	33.03234912642105	282.8284199282821
-0.034218356603331064	32.792477302204986	279.57866788738784
-0.01859693293658811	30.473716334783	279.0287098496981
0.0032234683756877736	27.435339894712808	279.97863736934414
0.047112230106060846	24.87670710307475	279.32868696116526
0.11802853437095746	22.398031586175385	278.6287403677419
0.11629282063020827	19.679484245059953	280.5285954070339
0.024547951476321023	17.520637827115344	280.2286182955667
0.0014877546349385557	15.921492332341556	278.3287632562748
0.0022316319524025062	14.082475013351704	278.07878233005215
0.0037193865873304073	12.243457694361851	281.82849622339154
0.0404173342488853	10.004654001678553	284.628282597085
0.0478561074235248	8.245593957427388	284.9782558937967
-0.023804074158835762	8.08567940795001	285.47821774624197
-0.056286717021428276	11.843671320668404	280.1786221103222
0.06422140840773172	18.879911497673056	281.42852674143535
-0.2769703212024003	25.756237125200336	282.37845426108134
-0.07686732280459757	30.233844510566932	280.4286030365448
-0.06347753109024645	32.47264820325023	280.57859159227837
-0.053807125963215095	32.47264820325023	284.628282597085
-0.035706111238258974	30.073929961089554	284.7782711528186
-0.01140611886776992	26.795681696803292	282.628435187304
0.038433661402314766	24.07713435568786	281.2285420004572
0.11158159761960323	20.71892881666291	283.1783932249938
0.09868772411689475	18.71999694819568	284.52829022659597
0.014381628137647031	17.120851453421892	291.2277790493624
-0.004215304798951732	15.44174868390942	279.778652628366
-0.000495918211631979	13.202944991226122	275.3789883268477
0.0019836728465811894	11.044098573281513	280.7785763332565
0.060502021820411964	8.805294880598213	285.4282215609974
0.04835202563516743	6.166704814221468	291.6777447165631
-0.019588769359873377	5.367132066834576	286.57813382162146
-0.04140917067214926	8.645380331120835	279.2786907759207
0.05876630807966274	15.761577782864176	281.27853818570173
-0.22217135881588923	23.357518883039656	284.4282978561069
-0.059262226291284074	30.713588158999066	288.427992675669
-0.044880598153647686	32.63256275272761	288.62797741664707
-0.030498970016011318	32.072861829556786	289.7278934920267
-0.014877546349268356	29.834058136873484	288.7279697871361
0.013637750820183082	26.95559624628067	287.578057526512
0.06496528572519567	24.476920729381305	287.0280994888222
0.1341458762493431	21.99824521248194	287.6780498970011
0.10042343785764399	19.599526970321264	287.12809185931127
0.025539787899606287	17.680552376592722	288.427992675669
0.013885709926004398	16.081406881818936	288.9779507133587
0.013141832608540446	14.322346837567771	287.6780498970011
0.016365300984217568	12.803158617532675	287.77804226749015
0.09224078736554052	10.16456855115593	288.07801937895726
0.045872434576954266	8.1656366826887	289.02794689860326
-0.015621423666732305	8.485465781643457	290.37784390020545
-0.012893873502697818	13.3628595407035	289.7278934920266
0.007438773174650172	20.7988860914016	290.42784008545
-0.13960097657739073	27.355382619974115	292.5776760509646
-0.040169375143042675	31.51316090638596	294.4775310902566
-0.01859693293658811	33.592050049591876	291.377767605096
-0.003967345693130415	33.592050049591876	286.67812619211054
0.012149996185255179	31.35324635690858	277.92879377431854
0.04810406652934612	28.2349126420997	276.97886625467254
0.10984588387885402	25.596322575722954	282.0784771496142
0.1817540245670359	21.758373388265873	276.02893873502654
0.10439078355078504	19.439612420843883	274.2290760662237
0.03372243839170974	17.520637827115344	271.92925154497544
0.021572442206465224	15.761577782864178	267.6295796139462
0.020828564889001273	14.162432288090393	273.4291371023112
0.02553978789960629	12.563286793316607	280.17862211032224
0.09843976501107345	10.644312199588066	278.6287403677419
0.044880598153668995	8.565423056382146	273.3791409170667
-0.018844892042409425	8.725337605859524	273.7791103990229
0.014133669031825714	12.963073167010053	276.8788738841835
-0.07289997711145649	19.91935606927602	279.17869840543165
-0.12497138933393304	26.31593804837116	283.97833218890617
-0.03942549782557872	32.152819104295475	285.9281834134427
-0.027275501640334193	33.672007324330565	285.0782482642857
-0.01438162813762572	32.952391851682364	280.9785610742346
0.007686732280471477	30.473716334783	280.72858014801193
0.048599984740988755	27.835126268406256	279.22869459067624
0.12224383916991986	25.436408026245573	279.72865644312145
0.18671320668346225	23.117647058823586	281.2285420004572
0.0845540550850797	21.118715190356355	280.97856107423456
0.02306019684139312	19.35965514610519	281.2785381857018
0.014133669031825714	17.600595101854033	280.62858777752297
0.011158159761969912	15.841535057602867	280.5285954070339
0.0168612191958602	14.40230411230646	279.72865644312145
0.08207446402686652	12.243457694361851	279.37868314640974
0.017357137407502832	11.124055848020202	278.2787670710302
-0.038185702296472133	12.483329518577918	277.878797589074
0.01859693293660942	17.44068055237665	277.52882429236234
-0.15472648203249106	24.15709163042655	276.67888914320537
-0.12125200274661327	29.514229037918728	276.67888914320537
-0.06372549019606778	32.47264820325023	276.22892347600464
-0.050335698481716665	33.03234912642105	275.82895399404845
-0.03595407034408028	31.51316090638596	276.1289311055156
-0.014133669031804406	28.714656290531835	277.0288624399171
0.030498970016032627	25.996108949416403	276.0789349202711
0.11083772030213927	23.757305256733105	275.62896925307035
0.16340505073625844	20.63897154192422	275.4789806973368
0.04983978027009534	18.959868772411745	274.9790188448915
-0.0009918364232746127	17.520637827115344	274.3790646219572
-0.0066948958571649	15.841535057602867	274.02909132524553
-0.01214999618523387	14.002517738613015	273.9290989547565
-0.0024795910582025137	12.643244068055296	274.32906843671265
0.0595101853971267	11.044098573281513	274.5290531776908
-0.003719386587309098	9.444953078507726	273.97909514000105
-0.054798962386500366	9.844739452201173	273.6791180285338
0.019836728465716	14.162432288090393	273.07916380559953
-0.19266422522315252	20.7988860914016	272.77918669413236
-0.115548943312723	26.635767147325915	272.7291905088878
-0.06992446784160068	30.873502708476444	272.7291905088879
-0.05628671702142826	31.033417257953822	272.47920958266525
-0.04339284351871979	29.434271763180035	272.12923628595354
-0.022564278629729175	27.11551079575805	271.92925154497544
0.02157244220646522	24.95666437781344	271.6792706187528
0.0979438467994308	23.037689784084897	271.77926298924183
0.1433203631647318	21.118715190356355	271.17930876630754
0.03471427481499501	19.51956969558257	270.9293278400849
-0.007934691386271484	18.240253299763545	271.0793163958185
-0.009670405127020701	16.960936903944514	271.029320210574
-0.009670405127020701	15.6016632333868	271.77926298924183
0.0002479591058319715	14.40230411230646	271.57927824826373
0.06025406271459064	12.003585870145782	271.97924773022
-0.003471427481487781	10.564354924849376	273.4291371023112
-0.05727855344471353	11.843671320668406	274.4290608072017
0.018844892042430735	16.801022354467136	275.029015030136
-0.19687953002211492	23.357518883039653	274.3290684367127
-0.11356527046615245	28.31486991683839	274.0790875104901
-0.06670099946592357	30.873502708476444	274.3790646219572
-0.056038757915606946	31.51316090638596	274.929022659647
-0.048599984740967446	30.473716334783	275.978942549782
-0.02256427862972918	28.154955367361012	276.2789196612492
0.021820401312286537	25.676279850461647	277.0788586251616
0.08182650492104522	23.677347981994416	273.879102769512
0.12224383916991985	20.399099717708154	284.17831692988426
0.017605096513324148	18.240253299763545	270.3793698023951
-0.02925917448690473	16.56115053025107	270.8293354695959
-0.03545815213243766	15.121919584954664	276.5289005874718
-0.03446631570915239	13.602731364919567	274.02909132524553
-0.020332646677337324	12.083543144884473	266.3796749828331
0.044136720836205054	10.16456855115593	269.47943846799365
-0.019836728465694693	8.405508506904766	272.32922102693163
-0.06893263141831543	9.20508125429166	269.27945372701555
0.005951018539722262	14.322346837567771	271.5792782482638
-0.19886320286868545	21.438544289311114	269.87940794994984
-0.12100404364079197	27.11551079575805	269.27945372701555
-0.08108262760355994	31.11337453269251	269.0294728007929
-0.06595712214845963	31.27328908216989	267.62957961394625
-0.052567330434108515	29.354314488441346	266.4296711680776
-0.0332265201800458	26.475852597848537	266.22968642709947
0.006694895857186209	23.757305256733105	268.02954909590244
0.0728999771114778	21.518501564049803	266.32967879758854
0.11877241168842143	19.2796978713665	266.3796749828331
0.02479591058214234	17.360723277637963	266.3796749828331
-0.021076523994801276	15.841535057602867	265.72972457465426
-0.027275501640334203	14.482261387045149	265.52973983367616
-0.03025101091019	12.723201342793987	265.4797436484316
-0.019092851148230745	11.28397039749758	265.4297474631871
0.040665293354706616	8.565423056382146	265.17976653696445
-0.024299992370478394	7.845807583733943	264.0798504615849
-0.07314793621727782	10.724269474326753	264.02985427634036
-0.013389791714340456	17.60059510185403	263.229915312428
-0.21349279011214314	25.516365300984265	263.27991149767246
-0.13439383535514307	31.273289082169892	263.82986953536226
-0.0949683375295537	34.39162279697877	264.1298466468294
-0.08281834134430915	34.87136644541091	264.32983138780753
-0.06967650873577937	33.03234912642105	265.17976653696445
-0.05058365758753798	29.514229037918728	265.9297093156323
-0.010414282444484651	26.31593804837116	266.32967879758854
0.05207141222248719	23.757305256733105	266.52966353856664
0.0979438467994308	20.079270618753398	266.8296406500338
0.008926527809578064	17.8404669260701	266.4296711680776
-0.035210193026616335	15.841535057602867	266.42967116807756
-0.04289692530707716	13.842603189135636	265.9797055008769
-0.03942549782557872	11.923628595407093	266.3796749828331
-0.024547951476299717	10.084611276417242	266.52966353856664
0.03669794766156555	7.925764858472633	267.17961394674546
-0.0287632562752621	6.086747539482779	266.22968642709947
-0.0773632410162402	7.605935759517875	265.7797207598988
0.0042153047989730436	13.522774090180878	265.1797665369644
-0.2234111543449958	20.958800640878977	264.77979705500826
-0.1301785305561807	26.715724422064604	264.1798428320739
-0.09670405127030292	31.27328908216989	263.3799038681615
-0.08381017776759442	31.593118181124648	262.87994201571627
-0.07017242694742201	29.514229037918728	262.77994964522725
-0.05008773937589535	26.395895323109848	262.77994964522725
-0.009918364232842019	23.757305256733105	262.42997634851554
0.049591821164274026	21.678416113527184	262.5299687190046
0.09050507362479131	19.439612420843883	263.329907682917
0.0049591821164369915	17.28076600289927	263.47989623865055
-0.03595407034408028	15.52170595864811	263.72987716487324
-0.03595407034408029	13.762645914396947	264.02985427634036
-0.03248264286258185	11.923628595407093	264.1798428320739
-0.0039673456931304165	9.844739452201175	264.92978561074176
0.04711223010606085	7.366063935301807	264.7298008697637
-0.018101014724945474	6.646448462653604	264.8797894254973
-0.06694895857174489	9.844739452201175	264.5798123140301
0.0771152819104402	16.880979629205825	263.82986953536226
-0.24795910582130617	24.396963454642616	263.7798733501177
-0.09794384679940951	29.834058136873484	263.1299229419389
-0.07587548638131228	33.03234912642105	262.87994201571627
-0.058270389867998804	34.151750972762706	262.6799572747382
-0.04215304798961321	32.55260547798892	261.430052643625
-0.016365300984196255	29.43427176318004	260.73010605020164
0.028515297169462092	26.395895323109848	260.2801403830009
0.09149691004807657	23.277561608300967	259.4802014190885
0.11530098420692299	20.239185168230776	258.83025101090965
0.023804074158857068	18.48012512397961	258.33028915846444
-0.0081826504920928	16.801022354467136	258.33028915846444
-0.009670405127020703	14.882047760738596	258.6802624551761
-0.0059510185397009495	12.803158617532675	258.9302433813987
0.026779583428712873	10.884184023804133	259.3302128633549
0.0696765087358007	8.965209430075593	259.78017853055565
-0.0014877546349172472	8.1656366826887	260.13015182726735
-0.048104066529324814	10.804226749065444	260.43012893873447
0.12521934843977567	17.280766002899274	260.0301594567783
-0.28440909437703976	24.716792553597372	260.2301441977564
-0.07761120012206152	30.953459983215133	260.33013656824545
-0.05703059433889222	34.151750972762706	259.93016708628926
-0.0421530479896132	34.151750972762706	259.8801709010447
-0.026531624322870248	31.912947280079404	259.53019760433307
-0.0014877546349172464	28.794613565270524	259.8301747158002
0.04983978027009534	26.15602349889378	260.6301136797126
0.13340199893187912	24.15709163042655	259.78017853055565
0.14282444495308916	22.07820248722063	257.88032349126365
0.03421835660335237	20.239185168230776	258.480277714198
0.004711223010615675	18.5600823987183	258.580270084687
0.005703059433900942	16.801022354467136	257.53035019455206
0.008430609597935427	15.121919584954664	257.78033112077463
0.03397039749753106	13.202944991226122	258.2302967879754
0.06893263141833673	10.804226749065444	258.03031204699727
-0.0012397955290959287	10.564354924849376	258.2802929732199
-0.042401007095434526	14.242389562829082	259.4802014190885
0.11951628900588539	20.958800640878977	260.2301441977564
-0.2896162355992874	27.03555352101936	259.78017853055565
-0.06620508125428094	30.953459983215133	260.13015182726735
-0.049839780270074026	32.792477302204986	260.93009079117974
-0.03421835660333107	32.63256275272761	260.88009460593526
-0.018844892042409425	30.39375906004431	259.03023575188774
0.007934691386292794	27.275425345235426	259.1302281223768
0.062485694666982505	24.95666437781344	260.1801480125119
0.14579995422294495	22.557946135652763	260.7801022354462
0.14158464942398255	20.159227893492087	261.38005645838047
0.02950713359274736	18.71999694819568	261.5300450141141
0.0037193865873304073	17.360723277637963	261.430052643625
-0.00024795910581066217	15.52170595864811	262.22999160753744
-0.0014877546349172464	13.842603189135636	262.57996490424915
0.02157244220646522	12.243457694361851	262.9299382009608
0.06670099946594489	10.404440375371998	262.77994964522725
-0.002231631952381197	9.12512397955297	262.97993438620534
-0.04388876173036242	11.20401312275889	262.7299534599827
0.1167887388418509	17.280766002899274	263.1299229419389
-0.29036011291675135	24.23704890516524	263.2299153124279
-0.07289997711145649	29.674143587396106	261.2300679026469
-0.04884794384678876	31.912947280079404	259.3302128633549
-0.03644998855572292	31.1933318074312	261.7800259403367
-0.022316319523907856	28.714656290531835	262.72995345998265
-0.00198367284655988	25.996108949416403	262.4799725337601
0.04587243457695427	24.07713435568786	259.38020904859945
0.13513771267262834	22.398031586175385	262.1299992370484
0.1435683222705531	20.319142442969465	263.57988860913963
0.03397039749753106	18.799954222934367	261.8300221255812
0.0049591821164369915	17.76050965133141	262.77994964522725
1.0654671589449549e-14	16.40123598077369	263.429900053406
-0.000495918211631979	14.642175936522527	263.6298847943841
0.019340810254073366	12.643244068055296	263.57988860913963
0.06471732661937435	10.484397650110687	263.6798809796287
-0.004215304798951732	9.844739452201175	264.02985427634036
-0.047360189211860866	12.803158617532675	263.2799114976724
0.09100099183643393	19.039826047150434	262.9299382009608
-0.2742427710383658	25.276493476768195	263.27991149767246
-0.08157854581520257	29.43427176318004	262.9799343862053
-0.06174181734949724	31.513160906385956	262.97993438620534
-0.05058365758753798	31.753032730602026	262.9799343862053
-0.03248264286258186	29.914015411612176	263.27991149767246
-0.007934691386271484	27.195468070496737	263.3799038681615
0.0389295796139574	25.036621652552128	263.07992675669436
0.1155489433127443	22.637903410391452	263.2299153124279
0.13687342641337755	19.83939879453733	263.3799038681615
0.033970397497531064	17.92042420080879	263.329907682917
0.0019836728465811894	16.241321431296313	263.47989623865055
-0.0029755092698451474	14.40230411230646	263.5298924238951
-0.003471427481487781	12.723201342793987	263.67988097962865
0.014877546349289665	11.363927672236269	263.5298924238951
0.06942854962997938	9.764782177462484	263.7798733501177
-0.00198367284655988	8.565423056382146	264.0798504615849
-0.048104066529324814	10.404440375371998	264.1798428320739
0.05083161669338061	16.40123598077369	264.32983138780753
-0.2301060502021714	23.917219806210483	264.42982375829655
-0.09868772411687343	30.233844510566932	264.7797970550082
-0.06818875410085147	33.11230640115974	265.02977798123084
-0.051575494010823245	32.55260547798892	265.1297703517199
-0.03992141603722135	30.073929961089554	265.229762722209
-0.01859693293658811	26.95559624628067	265.32975509269806
0.028019378957819457	24.317006179903927	265.4797436484316
0.09819180590525212	21.598458838788492	265.52973983367616
0.13588158999009226	18.879911497673056	265.72972457465426
0.039177538719778714	16.721065079728447	265.7797207598988
-0.002231631952381197	15.361791409170731	265.77972075989874
-0.009174486915378068	14.002517738613015	265.8797131303878
-0.008678568703735436	12.643244068055296	265.8797131303878
0.0012397955291172389	10.804226749065444	266.02970168612137
0.061989776455339866	8.08567940795001	265.8797131303878
0.000991836423295922	7.04623483634705	265.8797131303878
-0.04661631189439691	10.24452582589462	265.8797131303878
0.010166323338684644	17.360723277637963	266.0796978713659
-0.1700999465934127	24.87670710307475	265.9797055008769
-0.11678873884182955	29.914015411612173	265.92970931563235
-0.07141222247652859	32.7125200274663	266.0796978713659
-0.061493858243675925	33.27222095063712	266.0796978713659
-0.051575494010823245	31.51316090638596	266.0796978713659
-0.030498970016011318	28.794613565270524	266.12969405661045
0.009174486915399377	26.555809872587226	266.279682612344
0.07017242694744331	23.99717708094917	266.3796749828331
0.12397955291066907	21.278629739833733	266.4796673533221
0.034466315709173696	19.35965514610519	266.52966353856664
-0.012893873502697821	17.440680552376655	266.67965209430025
-0.016613260090017574	15.281834134432042	266.77964446478927
-0.018101014724945474	13.043030441748744	266.87963683527835
-0.014877546349268356	10.804226749065444	267.07962157625644
0.05380712596323641	8.08567940795001	267.17961394674546
0.0017357137407598726	6.086747539482779	267.27960631723454
-0.0508316166933593	8.005722133211322	267.27960631723454
-0.029507133592726043	14.482261387045149	267.47959105821263
-0.11455710688943772	22.398031586175385	267.5295872434572
-0.1497672999160647	29.19439993896397	267.67957579919073
-0.0862897688258076	32.63256275272761	267.5795834287017
-0.07314793621727782	32.792477302204986	267.57958342870165
-0.06347753109024645	30.553673609521688	267.7795681696798
-0.042401007095434526	27.11551079575805	267.67957579919073
-0.003719386587309099	23.917219806210483	267.7795681696798
0.05182345311666588	21.038757915617666	267.67957579919073
0.11306935225453112	18.160296025024856	267.72957198443527
0.04240100709545583	15.761577782864178	267.72957198443527
-0.014133669031804404	13.682688639658258	267.67957579919073
-0.02306019684137181	11.443884946974958	267.67957579919073
-0.017853055619124158	9.524910353246415	267.6295796139462
-0.011654077973591238	7.685893034256564	267.77956816967975
0.06322957198444645	5.367132066834575	267.8795605401688
0.011654077973612547	4.88738841840244	267.8795605401688
-0.037937743190650824	8.405508506904766	267.9795529106579
-0.015869382772553627	15.601663233386798	267.8795605401688
-0.05603875791560695	23.117647058823586	268.079545281147
-0.13439383535514307	28.39482719157708	268.1295414663915
-0.06298161287860383	31.832990005340715	268.2795300221251
-0.0508316166933593	33.11230640115974	268.4295185778587
-0.04686427100021823	31.912947280079408	268.47951476310317
-0.0287632562752621	29.11444266422528	268.6295033188367
0.009670405127042012	26.395895323109848	268.67949950408126
0.0669489585717662	23.677347981994412	268.8294880598148
0.1304264896620233	20.878843366140288	269.0294728007929
0.06273365377280382	19.039826047150434	269.07946898603745
0.0064469367513648925	17.76050965133141	269.17946135652653
-0.004215304798951732	16.241321431296313	269.229457541771
-0.007686732280450167	14.642175936522527	269.3294499122601
-0.0066948958571649	12.963073167010053	269.3294499122601
0.07066834515908596	11.044098573281513	269.47943846799365
0.021820401312286533	9.444953078507726	269.47943846799365
-0.032978561074224484	10.804226749065444	269.62942702372726
-0.011158159761948599	16.081406881818936	269.47943846799365
-0.040169375143042675	22.957732509346208	269.6794232089718
-0.14679179064620893	29.19439993896397	269.47943846799365
-0.05951018539710539	32.952391851682364	269.6794232089718
-0.035706111238258974	33.91187914854664	269.6794232089718
-0.022812237735550495	32.7125200274663	269.8794079499499
-0.0044632639047730484	29.834058136873484	269.6794232089718
0.0359540703441016	27.11551079575805	269.72941939421634
0.1068703746089982	24.79674982833606	269.8794079499499
0.1775387197680735	21.83833066300456	269.7794155794609
0.08554589150836496	18.799954222934367	269.8794079499499
0.019588769359894682	16.64110780498976	269.7794155794609
0.020084687571537318	15.44174868390942	269.8794079499499
0.022316319523929172	14.40230411230646	269.9794003204389
0.017109178301681516	12.483329518577918	270.079392690928
0.0756275272755123	10.484397650110687	270.1293888761725
0.0389295796139574	9.604867627985106	270.17938506141707
-0.020580605783158644	11.683756771191026	270.2293812466616
-0.021820401312265224	17.20080872816058	270.37936980239516
-0.011654077973591227	23.917219806210483	270.3293736171506
-0.18844892042419015	29.03448538948659	270.52935835812866
-0.06744487678338752	32.072861829556786	270.5293583581287
-0.04959182116425272	33.35217822537581	270.6793469138623
-0.025291828793763665	32.55260547798892	270.6793469138623
-0.00024795910581066217	30.153887235828243	270.6793469138623
0.031738765545139214	27.355382619974115	270.7793392843513
0.09769588769360948	24.476920729381305	270.6793469138623
0.17357137407493245	21.758373388265873	270.87933165484037
0.09620813305868157	19.91935606927602	270.72934309910676
0.014629587243468347	18.240253299763545	270.82933546959583
0.005207141222258308	16.321278706035002	270.87933165484037
0.005207141222258308	14.562218661783838	270.87933165484037
0.005703059433900942	13.202944991226122	270.87933165484037
0.057278553444734856	11.443884946974958	270.87933165484037
0.03694590676738688	9.20508125429166	270.87933165484037
-0.02529182879376366	9.285038529030349	270.87933165484037
-0.03074692912183263	13.602731364919567	270.97932402532945
0.043392843518741106	20.63897154192422	270.87933165484037
-0.22093156328678265	27.515297169451497	271.029320210574
-0.05802243076217749	31.033417257953822	270.87933165484037
-0.040169375143042675	31.593118181124648	271.0793163958185
-0.025787747005406297	30.153887235828243	270.97932402532945
-0.010662241550305972	27.675211718928875	271.1793087663076
0.02157244220646522	25.436408026245573	271.12931258106306
0.08728160524911419	23.51743343251703	271.22930495155214
0.1760509651331456	21.518501564049803	271.2793011367966
0.11331731136035246	19.679484245059953	271.2793011367966
0.028763256275283408	18.64003967345699	271.37929350728564
0.016365300984217568	17.92042420080879	271.4792858777747
0.012397955291076498	17.040894178683203	271.4792858777747
0.014133669031825717	15.52170595864811	271.6792706187528
0.05752651255055616	13.202944991226122	271.4792858777747
0.060254062714590655	11.363927672236269	271.6292744335083
-0.014877546349268356	11.603799496452337	271.6792706187528
-0.04512855725946901	15.361791409170731	271.82925917448637
0.0788509956511894	20.958800640878977	271.77926298924183
-0.2640764476996918	25.9961089494164	271.72926680399735
-0.06942854962995805	29.11444266422528	271.8792553597309
-0.053807125963215095	30.233844510566932	271.77926298924183
-0.039177538719757404	29.514229037918724	271.77926298924183
-0.022564278629729175	27.835126268406256	271.82925917448637
0.00818265049211411	26.15602349889378	271.82925917448637
0.056534676127270894	23.7573052567331	271.8792553597309
0.13141832608530857	20.878843366140288	271.77926298924183
0.10463874265660636	18.959868772411745	271.8792553597309
0.006694895857186211	17.600595101854033	271.8792553597309
-0.01686121919583889	16.001449607080247	271.92925154497544
-0.015373464560910991	13.842603189135636	271.97924773022
-0.015621423666732304	11.763714045929715	271.8792553597309
0.012149996185255179	10.484397650110687	272.02924391546446
0.05405508506905773	9.364995803769038	271.92925154497544
-0.011654077973591238	9.285038529030349	271.82925917448637
-0.04909590295261007	12.32341496910054	271.92925154497544
0.10116731517510792	18.799954222934367	272.12923628595354
-0.28763256275271687	26.95559624628067	272.1792324711981
-0.085049973296701	31.992904554818097	272.52920576790973
-0.0699244678416007	32.7125200274663	272.079240100709
-0.06248569466696119	31.433203631647267	272.22922865644256
-0.04835202563514614	28.9545281147479	272.52920576790973
-0.024052033264657078	26.395895323109848	272.3792172121762
0.027523460746176825	23.837262531471794	272.02924391546446
0.10786221103228348	21.278629739833733	272.2792248416871
0.12794689860381014	19.199740596627812	272.179232471198
0.022316319523929172	17.76050965133141	272.2792248416871
-0.010910200656127286	16.081406881818936	271.9792477302199
-0.01636530098419626	14.082475013351704	271.97924773022
-0.014877546349268357	12.163500419623162	272.1792324711981
0.0004959182116532884	9.924696726939864	272.02924391546446
0.057030594338913526	7.206149385824428	271.97924773022
-0.010166323338663335	6.646448462653604	272.22922865644256
-0.0567826352330709	10.884184023804133	271.92925154497544
0.025291828793784978	18.400167849240923	272.179232471198
-0.21398870832378575	24.79674982833606	271.97924773022
-0.11158159761958193	28.714656290531835	272.32922102693163
-0.07984283207445336	30.953459983215133	272.52920576790973
-0.06298161287860382	31.353246356908578	272.32922102693163
-0.0421530479896132	29.754100862134795	272.6291981383988
-0.018596932936588113	27.275425345235426	272.6791943236433
0.011158159761969912	24.476920729381305	272.179232471198
0.0639734493019104	21.598458838788492	272.02924391546446
0.10587853818571294	19.199740596627812	271.8792553597309
0.024052033264678387	17.680552376592722	272.079240100709
-0.01909285114823074	16.40123598077369	272.079240100709
-0.030994888227653946	14.802090485999907	272.079240100709
-0.030746929121832633	13.442816815442189	271.8792553597309
-0.022812237735550495	12.083543144884473	271.82925917448637
0.042896925307098474	10.004654001678553	271.97924773022
-0.01462958724344704	8.405508506904766	271.8792553597309
-0.06694895857174488	10.324483100633309	271.8792553597309
-0.04835202563514612	16.40123598077369	272.0292439154645
-0.11976424811168536	24.95666437781344	272.02924391546446
-0.1639009689478798	30.713588158999066	271.8792553597309
-0.08976119630730606	32.7125200274663	271.8792553597309
-0.07537956816966966	32.55260547798892	271.8792553597309
-0.07091630426488595	30.553673609521688	272.079240100709
-0.05802243076217749	27.995040817883634	272.079240100709
-0.021820401312265227	25.676279850461647	272.079240100709
0.037441824979029495	23.357518883039653	271.6292744335083
0.1066224155031769	20.7988860914016	271.8792553597309
0.04612039368277558	18.320210574502234	272.32922102693163
-0.012397955291055189	16.161364156557624	273.2291523613331
-0.026531624322870248	14.242389562829082	272.82918287937684
-0.03099488822765395	12.083543144884473	271.6292744335083
-0.024299992370478394	9.364995803769038	271.6292744335083
0.04612039368277559	6.406576638437536	271.57927824826373
0.004711223010615673	5.607003891050644	272.4792095826652
-0.05901426718546276	9.12512397955297	272.8291828793769
-0.06496528572517435	16.001449607080247	272.929175249866
-0.037937743190650824	23.117647058823586	272.3792172121762
-0.17481116960401769	28.31486991683839	272.2792248416871
-0.07637140459295493	31.433203631647267	272.2792248416871
-0.07042038605324331	32.47264820325023	271.8792553597309
-0.06521324483099566	31.433203631647267	272.22922865644256
-0.0508316166933593	28.794613565270524	271.82925917448637
-0.008678568703735432	25.116578927290817	271.82925917448637
0.04736018921188217	21.838330663004562	272.3792172121762
0.11728465705349352	19.91935606927602	272.2292286564426
0.06273365377280381	18.5600823987183	272.57920195315427
-0.005207141222236999	16.960936903944514	271.92925154497544
-0.01859693293658811	14.882047760738596	271.8292591744864
-0.02256427862972918	12.723201342793987	272.3792172121762
-0.012645914396876505	11.20401312275889	271.92925154497544
0.0681887541008728	9.844739452201173	272.9291752498659
0.031242847333496575	8.405508506904766	272.32922102693163
-0.02950713359272605	8.965209430075593	271.17930876630754
-0.04289692530707716	13.602731364919567	271.1793087663076
0.010910200656148616	22.398031586175385	272.079240100709
-0.18993667505911804	29.03448538948659	272.47920958266525
-0.06818875410085147	31.75303273060203	272.42921339742065
-0.04983978027007403	32.792477302204986	273.27914854657763
-0.04091325246050663	31.83299000534072	273.3291447318221
-0.0287632562752621	29.19439993896397	272.079240100709
0.005703059433900942	26.475852597848537	271.97924773022
0.06074998092623329	24.476920729381305	271.92925154497544
0.13166628519112988	22.557946135652763	271.7292668039973
0.07314793621729912	20.319142442969465	271.4792858777747
-0.0007438773174532958	17.92042420080879	271.9292515449754
-0.009670405127020701	15.681620508125489	272.4292133974207
-0.009422446021199385	14.002517738613015	271.92925154497544
-0.0074387731746288505	12.963073167010055	272.0292439154645
0.05777447165637749	11.044098573281513	272.179232471198
0.03719386587320818	8.885252155336904	272.32922102693163
-0.025787747005406297	10.004654001678553	272.12923628595354
-0.03719386587318687	15.761577782864176	272.3792172121762
0.04116121156634926	22.957732509346208	272.12923628595354
-0.22217135881588923	28.634699015793146	272.7791866941324
-0.05876630807964144	32.152819104295475	272.7291905088878
-0.04289692530707716	34.151750972762706	272.9791714351105
-0.026779583428691564	33.592050049591876	272.8291828793769
-0.011654077973591236	30.793545433737755	272.5792019531543
0.020332646677358634	26.87563897154198	272.32922102693163
0.0830663004501518	24.317006179903927	272.5292057679098
0.16514076447700768	22.957732509346208	272.5792019531543
0.09670405127032422	21.518501564049803	272.47920958266525
0.010910200656148597	19.83939879453733	272.67919432364334
-0.0059510185397009495	17.680552376592722	272.47920958266525
-0.007934691386271484	15.681620508125489	272.7791866941324
-0.007934691386271484	14.242389562829082	273.32914473182217
0.04240100709545584	12.643244068055298	272.67919432364334
0.041161211566349255	10.484397650110687	273.029167620355
-0.02330815594719313	9.924696726939864	273.4291371023112
-0.04190508888379189	13.3628595407035	272.87917906462144
0.05033569848173796	21.358587014572425	272.7291905088879
-0.2506866559853407	28.2349126420997	273.3291447318221
-0.06645304036010226	31.433203631647267	272.67919432364334
-0.055294880598143005	32.55260547798892	274.3790646219572
-0.04215304798961321	31.75303273060203	274.5790493629353
-0.024299992370478397	29.594186312657417	274.1790798809791
0.008678568703756745	27.03555352101936	271.92925154497544
0.07240405889983517	24.716792553597372	273.72911421377836
0.16290913252461584	22.398031586175385	274.929022659647
0.10687037460899822	20.479056992446843	274.3290684367127
0.012397955291076498	19.039826047150434	273.52912947280026
-0.0014877546349172464	17.520637827115344	273.07916380559953
-0.0029755092698451474	15.201876859693353	273.3791409170667
-0.000495918211631979	14.082475013351704	272.8291828793769
0.035706111238280276	12.643244068055298	273.029167620355
0.047856107423524814	10.884184023804135	273.4291371023112
-0.02082856488897996	10.964141298542824	272.47920958266525
-0.04612039368275428	14.642175936522529	272.82918287937696
0.08653772793165024	20.63897154192422	273.6291218432893
-0.27449073014418707	26.23598077363247	273.4291371023112
-0.06843671320667279	29.514229037918724	272.8291828793769
-0.05455100328067905	30.793545433737755	272.929175249866
-0.04165712977797057	30.233844510566932	272.77918669413236
-0.025539787899584977	28.2349126420997	272.57920195315427
0.004463263904794358	24.636835278858683	272.77918669413236
0.05827038986802011	22.557946135652763	272.5792019531543
0.14059281300069731	20.71892881666291	271.9292515449754
0.12249179827574116	19.039826047150434	271.97924773022
0.019340810254073366	18.000381475547478	272.02924391546446
-0.0032234683756664642	16.960936903944514	271.7292668039973
-0.005207141222236999	15.681620508125489	271.3792935072857
0.0004959182116532884	14.242389562829082	271.32929732204116
0.030498970016032627	12.883115892271364	271.97924773022
0.06620508125430226	11.124055848020202	271.4792858777747
-0.007686732280450167	9.844739452201173	272.079240100709
-0.047112230106039536	11.28397039749758	272.12923628595354
0.10587853818571294	19.599526970321264	271.72926680399735
-0.2881284809643595	25.436408026245577	271.7292668039973
-0.07091630426488596	28.874570840009213	271.97924773022
-0.04884794384678876	30.153887235828243	271.8792553597309
-0.03273060196840317	29.754100862134795	272.0292439154645
-0.017853055619124154	28.074998092622323	271.72926680399735
0.009174486915399377	25.996108949416403	271.57927824826373
0.06000610360876933	23.99717708094917	272.079240100709
0.1289387350270954	22.15815976195932	272.0292439154645
0.1376173037308415	20.399099717708154	272.42921339742065
0.036202029449922915	18.879911497673056	272.6291981383988
0.010910200656148596	17.360723277637963	273.17915617608855
0.005951018539722259	14.802090485999907	271.92925154497544
0.0012397955291172389	13.043030441748744	272.12923628595354
0.019340810254073366	11.363927672236269	273.22915236133315
0.07835507743954677	9.444953078507726	273.4791332875557
0.0138857099260044	8.805294880598215	271.6792706187528
-0.02157244220644391	11.683756771191025	270.22938124666155
0.08157854581522389	18.240253299763545	271.5792782482638
-0.20828564888989548	25.356450751506884	272.07924010070906
-0.07265201800563519	30.153887235828243	272.12923628595354
-0.0421530479896132	32.152819104295475	271.2293049515521
-0.025539787899584977	31.75303273060203	271.37929350728564
-0.00917448691537807	29.514229037918728	271.0793163958185
0.009422446021220695	25.036621652552128	270.42936598763964
0.05529488059816431	22.637903410391452	270.8293354695959
0.11778057526513615	20.559014267185532	271.5792782482638
0.1554703593499763	18.71999694819568	270.9293278400849
0.06570916304265961	17.120851453421892	270.97932402532945
0.02380407415885707	15.681620508125489	271.1793087663076
0.013885709926004398	14.082475013351704	271.2293049515521
0.009174486915399377	12.32341496910054	271.0793163958185
0.018348973830788103	10.16456855115593	271.37929350728564
0.08628976882582891	7.685893034256564	272.12923628595354
0.025291828793784978	6.486533913176226	272.97917143511046
-0.024547951476299713	9.045166704814282	272.5292057679098
0.015621423666753616	19.59952697032126	272.5792019531543
-0.12794689860378883	26.87563897154198	272.12923628595354
-0.10364690623329978	31.753032730602026	272.12923628595354
-0.052567330434108515	33.99183642328532	272.42921339742065
-0.039177538719757404	33.751964599069254	272.82918287937696
-0.024547951476299713	31.43320363164727	272.3792172121762
-0.0081826504920928	28.154955367361012	272.2292286564426
0.03149080643931789	25.116578927290817	272.8291828793769
0.09397650110628973	22.557946135652763	273.37914091706665
0.15571831845579762	20.079270618753398	272.9791714351105
0.07463569085222702	18.320210574502234	273.47913328755567
0.01859693293660942	16.960936903944514	273.57912565804475
0.00743877317465016	14.722133211261218	273.37914091706665
0.0029755092698664568	12.883115892271364	273.0791638055996
0.004463263904794358	10.564354924849376	273.32914473182217
0.07686732280461886	7.685893034256564	273.6791180285338
0.030994888227675262	6.326619363698846	273.82910658426744
-0.02529182879376366	9.045166704814282	273.5291294728002
-0.01214999618523387	15.52170595864811	273.6791180285338
-0.051823453116644574	22.79781795986883	273.4791332875557
-0.12794689860378883	28.474784466315768	273.27914854657763
-0.0493438620584314	32.23277637903416	273.27914854657763
-0.032978561074224484	33.99183642328533	273.4291371023112
-0.026779583428691568	32.792477302204986	273.4791332875557
-0.018596932936588106	27.515297169451497	273.4791332875557
0.011158159761969912	24.23704890516524	273.4791332875557
0.06372549019608909	21.598458838788492	273.27914854657763
0.1336499580377004	19.2796978713665	272.87917906462144
0.07984283207447467	17.360723277637963	273.37914091706665
0.029259174486926044	16.001449607080247	273.4291371023112
0.01909285114825205	14.642175936522527	273.4291371023112
0.013389791714361766	12.803158617532675	273.27914854657763
0.013141832608540446	10.564354924849376	274.5290531776908
0.08876935988404207	7.765850308995254	273.8291065842674
0.033474479285888425	5.686961165789333	275.3289921416032
-0.030746929121832633	6.726405737392293	276.47890440222733
-0.033474479285867116	16.241321431296313	276.57889677271635
-0.022812237735550495	23.837262531471794	277.0788586251616
-0.15671015487906156	29.674143587396106	277.02886243991713
-0.06670099946592357	33.4321355001145	277.12885481040615
-0.04661631189439691	34.87136644541091	277.1788509956507
-0.030746929121832637	33.592050049591876	277.12885481040615
-0.009174486915378068	30.713588158999066	277.6788128480959
0.022812237735571804	27.835126268406256	275.27899595635864
0.07761120012208282	25.276493476768195	276.4289082169828
0.14555199511712363	22.557946135652763	276.17892729076016
0.08802548256657813	19.91935606927602	274.67904173342436
0.02107652399482259	17.44068055237665	276.5289005874718
0.007686732280471477	13.3628595407035	274.7790341039134
0.0032234683756877736	10.644312199588066	274.5290531776908
0.0029755092698664568	8.885252155336904	272.57920195315427
0.06893263141833673	7.446021210040496	271.92925154497544
0.04364080262456242	7.126192111085739	271.6792706187528
-0.01611734187837494	9.764782177462484	270.87933165484037
-0.028267338063619463	15.921492332341556	271.029320210574
0.027771419851998165	23.277561608300967	270.6293507286178
-0.19911116197450673	29.594186312657417	271.5292820630192
-0.05827038986799881	33.51209277485319	271.2293049515521
-0.041161211566327946	34.87136644541091	271.22930495155214
-0.02380407415883576	33.83192187380794	271.12931258106306
-0.009422446021199385	29.514229037918728	271.029320210574
0.025787747005427606	26.95559624628067	270.9293278400849
0.08703364614329287	24.87670710307475	271.12931258106306
0.16514076447700768	22.79781795986883	271.1793087663076
0.09943160143435871	21.038757915617666	272.2292286564426
0.01066224155032728	19.679484245059953	272.47920958266525
0.0022316319524025062	18.000381475547478	271.92925154497544
-0.0007438773174532958	15.761577782864178	272.179232471198
-0.005207141222236999	13.442816815442189	272.32922102693163
0.051327534905023245	11.28397039749758	272.12923628595354
0.05256733043412982	9.364995803769038	272.2792248416871
-0.013389791714340455	9.364995803769038	272.02924391546446
-0.032234683756760536	15.841535057602867	271.8792553597309
0.0654612039368383	22.07820248722063	271.77926298924183
-0.2576295109483376	26.95559624628067	271.77926298924183
-0.07240405889981386	29.993972686350865	271.5792782482638
-0.05579079880978563	31.43320363164727	271.6292744335083
-0.0332265201800458	30.553673609521688	271.4792858777747
-0.015621423666732307	28.154955367361012	271.32929732204116
0.015621423666753615	25.756237125200336	271.1793087663076
0.07909895475701073	23.917219806210483	271.0793163958185
0.16960402838179137	21.518501564049803	271.029320210574
0.12149996185245591	18.879911497673056	271.029320210574
0.01438162813764703	16.880979629205825	270.4793621728842
-0.016117341878374943	14.882047760738596	270.7293430991068
-0.018101014724945474	13.762645914396947	270.6793469138623
-0.013389791714340453	12.643244068055296	270.87933165484037
0.020580605783179953	10.964141298542822	270.82933546959583
0.04388876173038373	9.20508125429166	270.5293583581287
-0.02553978789958498	10.004654001678553	270.62935072861774
-0.05901426718546275	14.802090485999907	270.9293278400849
0.09124895094225524	21.99824521248194	271.1793087663076
-0.295567254138999	28.154955367361012	271.2793011367966
-0.0776112001220615	31.912947280079408	271.4792858777747
-0.06322957198442514	33.35217822537581	271.6792706187528
-0.04835202563514612	32.792477302204986	271.5792782482638
-0.029507133592726054	29.993972686350865	271.6292744335083
-0.0024795910582025137	27.995040817883634	271.72926680399735
0.04884794384681007	26.15602349889378	271.7292668039973
0.12819485770963146	24.07713435568786	271.6792706187528
0.12943465323873804	22.238117036698007	271.6792706187528
0.02603570611124892	20.958800640878977	271.8792553597309
-0.0029755092698451474	19.599526970321264	272.3792172121762
-0.005207141222236999	17.76050965133141	273.1791561760886
-0.009918364232842019	15.921492332341556	274.2290760662237
0.00272755016404514	14.082475013351704	275.3789883268477
0.051327534905023245	11.923628595407093	276.4789044022273
-0.015869382772553623	10.16456855115593	277.2788433661397
-0.05975814450292671	13.522774090180878	278.0787823300521
0.04835202563516744	19.759441519798642	278.6287403677419
-0.24547951476309304	25.676279850461643	279.2286945906762
-0.10017547875180136	29.03448538948659	279.778652628366
-0.06942854962995806	30.31380178530562	280.2286182955667
-0.05157549401082325	30.153887235828243	280.828572518501
-0.037441824979008186	28.794613565270524	281.37853055619087
-0.013389791714340456	26.87563897154198	281.97848477912515
0.030498970016032627	24.87670710307475	282.6284351873039
0.09744792858778817	22.398031586175385	283.72835126268353
0.13265812161441515	19.83939879453733	285.3782253757529
0.03570611123828028	17.8404669260701	286.87811093308864
-0.005455100328058316	15.761577782864178	288.3280003051799
-0.009670405127020701	14.082475013351704	289.77788967727116
-0.010414282444484654	12.243457694361851	291.0277943083843
-0.0066948958571649	10.644312199588066	292.3776913099865
0.06025406271459065	8.885252155336904	293.5276035706106
0.011654077973612547	8.325551232166077	294.6775158312347
-0.041409170672149255	10.964141298542824	295.62744335088064
-0.02826733806361947	17.120851453421892	296.57737087052664
-0.08976119630730606	23.597390707255723	297.3773098344391
-0.15745403219652554	27.755168993667564	298.32723735408507
-0.07364385442892044	29.754100862134795	299.17717250324205
-0.05851834897382012	30.153887235828243	299.9771114671545
-0.0463683527885756	27.435339894712808	300.8770428015559
-0.02777141985197683	24.556878004119994	301.7269779507128
0.008926527809578061	22.07820248722063	302.6769054703588
0.07066834515908596	19.83939879453733	303.5768368047603
0.13811322194248413	17.8404669260701	304.7267490653844
0.06918059052415805	16.321278706035002	305.9766536964975
0.008430609597935429	14.802090485999907	307.07656977187713
-0.0081826504920928	13.043030441748744	308.1264896620121
-0.009918364232842019	11.523842221713647	309.1264133669026
-0.005455100328058316	10.24452582589462	310.17633325703775
0.04810406652934612	8.405508506904768	311.22625314717277
0.03942549782560003	6.886320286869672	312.1261844815742
-0.027275501640334196	10.564354924849376	312.77613488975305
-0.04736018921186086	17.60059510185403	313.6760662241545
0.039921416037242675	24.636835278858683	314.4260090028224
-0.23109788662545663	29.674143587396106	315.17595178149026
-0.06694895857174489	32.63256275272761	316.12587930113625
-0.05802243076217748	33.51209277485319	316.87582207980415
-0.04760814831768218	32.31273365377285	317.52577248798303
-0.03570611123825897	29.914015411612176	318.0757305256728
-0.0081826504920928	27.435339894712804	318.8256733043406
0.043392843518741106	25.356450751506884	319.52561989776405
0.11530098420692297	23.117647058823586	320.27556267643195
0.0890173189898634	20.878843366140288	320.9755092698553
0.007190814068828844	18.160296025024856	321.6754558632786
-0.004959182116415682	16.241321431296313	322.1254215304794
-0.008678568703735436	14.242389562829082	322.82536812390276
-0.006942854962986217	12.32341496910054	323.62530708781514
0.019588769359894686	10.084611276417242	324.3252536812385
0.05331120775159377	8.08567940795001	324.8252155336838
-0.01140611886776992	9.12512397955297	325.12519264515095
-0.05405508506903642	14.322346837567771	325.82513923857425
0.08951323720150603	21.438544289311114	326.57508201724215
-0.2764744029907576	27.355382619974115	326.97505149919834
-0.08579385061416495	31.27328908216989	327.7249942778663
-0.06769283588920884	33.19226367589843	328.27495231555605
-0.05107957579918061	31.832990005340715	328.9249027237349
-0.039673456931400036	29.11444266422528	329.52485694666916
-0.018596932936588113	26.555809872587226	330.27479972533706
0.02479591058214234	24.15709163042655	330.3247959105816
0.08777752346075683	21.598458838788492	331.22472724498306
0.11654077973602955	19.199740596627812	331.6746929121838
0.03372243839170974	17.28076600289927	332.87460135805236
0.0019836728465811894	15.281834134432042	332.57462424658524
-0.003967345693130415	12.883115892271364	333.5245517662313
-0.0007438773174532958	10.804226749065444	334.5744716563663
0.015373464560932299	8.485465781643457	335.2744182497897
0.07959487296865335	6.00679026474409	334.72446021209987
0.012645914396897814	6.486533913176226	334.8744487678335
-0.03694590676736556	11.763714045929715	335.47440299076777
0.03644998855574423	18.799954222934367	335.52439917601225
-0.14183260852978258	24.636835278858683	335.22442206454514
-0.09100099183641262	28.39482719157708	335.97436484321304
-0.05975814450292671	30.31380178530562	336.0243610284576
-0.04711223010603955	30.31380178530562	336.42433051041377
-0.035706111238258974	28.554741741054457	336.7243076218809
-0.01438162813762572	26.15602349889378	338.9741359578846
0.02950713359274736	23.917219806210483	338.57416647592834
0.08728160524911419	21.91828793774325	338.4241779201948
0.13712138551919886	20.079270618753398	339.32410925459624
0.05331120775159378	17.92042420080879	340.07405203326414
0.007190814068828843	16.56115053025107	339.6240863660634
-0.005207141222236999	15.121919584954664	340.62401007095394
-0.002231631952381197	13.522774090180878	340.6740062561984
0.0022316319524025062	11.763714045929715	340.8739909971765
0.07810711833372547	9.444953078507726	342.1238956282897
0.03099488822767526	8.885252155336904	342.67385366597955
-0.03025101091019	12.003585870145784	343.42379644464734
-0.017605096513302845	18.160296025024856	344.2237354085598
-0.025043869687942352	24.396963454642616	344.0737468528262
-0.15026321812770735	28.634699015793146	344.3737239642934
-0.05256733043410851	31.1933318074312	344.62370489051597
-0.04041733424886399	31.433203631647267	345.1236667429613
-0.02702754253451288	29.274357213702658	345.3236514839394
-0.006942854962986217	26.795681696803292	345.9236057068737
0.029755092698568675	24.87670710307475	346.37357137407434
0.08777752346075682	23.197604333562275	346.87353322651967
0.1611734187838666	21.35858701457242	347.07351796749776
0.09100099183643394	19.83939879453733	347.27350270847586
0.018101014724966787	18.48012512397961	347.6234760051875
0.0032234683756877736	17.040894178683203	347.3234988937204
0.006694895857186209	15.52170595864811	347.5234836346985
0.005703059433900942	14.002517738613015	348.02344548714376
0.05008773937591666	12.163500419623162	349.57332722972404
0.04884794384681007	10.804226749065446	348.67339589532264
-0.013141832608519139	13.842603189135636	349.1233615625233
-0.03595407034408029	19.679484245059953	350.6232471198591
0.07612344548715491	25.836194399939025	350.3732661936365
-0.26010910200655074	30.153887235828243	350.6232471198591
-0.06074998092621197	32.63256275272761	351.5731746395051
-0.044384679942005054	33.35217822537581	351.77315938048315
-0.028515297169440783	32.072861829556786	351.6231708247496
-0.012397955291055189	29.514229037918728	352.2731212329285
0.01661326009003888	26.715724422064604	352.37311360341744
0.06967650873580068	24.23704890516524	352.67309071488467
0.14976729991608603	22.238117036698007	353.1730525673299
0.11902037079424273	19.99931334401471	353.47302967879705
0.018348973830788103	18.64003967345699	353.9729915312423
0.0007438773174746052	17.040894178683203	354.37296101319856
-0.0024795910582025137	15.44174868390942	354.9729152361328
-0.0059510185397009495	14.002517738613015	355.02291142137733
0.015621423666753616	12.083543144884473	355.32288853284456
0.06050202182041197	10.16456855115593	354.4729533836876
-0.0074387731746288505	10.644312199588066	353.373037308308
-0.04983978027007403	14.962005035477285	352.0731364919503
0.08083466849775994	21.518501564049803	349.8733043411912
-0.2593652246890868	27.275425345235426	347.8734569314102
-0.08009079118027468	31.033417257953822	346.1735866330963
-0.06198977645531856	32.55260547798892	344.12374303807076
-0.05008773937589534	31.513160906385956	341.3239566643773
-0.03892957961393609	29.03448538948659	338.72415503166195
-0.01686121919583889	26.475852597848537	336.5743190661473
0.02950713359274736	24.07713435568786	333.6245441367203
0.10637445639735557	21.838330663004562	332.1246585793845
0.14059281300069731	19.91935606927602	329.6748455024027
0.03248264286260316	18.48012512397961	327.9749752040889
-0.006942854962986217	17.040894178683203	326.17511253528596
-0.010166323338663337	15.281834134432042	323.1753414206144
-0.008926527809556752	13.762645914396947	321.2754863813225
-0.004215304798951732	12.403372243839229	319.1256504158078
0.06298161287862512	9.924696726939864	316.7758297093151
0.01438162813764703	10.004654001678553	315.2259479667348
-0.04066529335468531	13.602731364919567	313.1261081864647
-0.030003051804368686	19.679484245059953	311.5262302586399
-0.0743877317463844	25.356450751506888	308.47646295872386
-0.16142137788966657	28.9545281147479	308.0764934767676
-0.06918059052413673	30.39375906004431	307.4765392538333
-0.05603875791560695	30.073929961089554	304.22678721293914
-0.044136720836183745	28.39482719157708	302.2269398031581
-0.027523460746155512	26.15602349889378	301.077027542534
0.006694895857186209	23.99717708094917	299.27716487373107
0.0639734493019104	22.07820248722063	296.67736324101577
0.13662546730755623	19.439612420843883	294.52752727550114
0.0669489585717662	18.080338750286167	293.5775997558551
-0.003471427481487781	16.721065079728447	292.2277027542529
-0.015125505455089672	15.361791409170731	290.6778210116726
-0.013637750820161772	14.082475013351704	289.1779354543369
-0.014381628137625722	12.723201342793987	287.62805371175654
0.02529182879378497	10.804226749065444	285.82819104295356
0.03421835660335238	9.285038529030349	284.47829404135143
-0.03198672465093922	10.644312199588065	282.8284199282821
-0.055790798809785644	15.841535057602867	281.0785534447237
0.06744487678340882	22.318074311436696	279.82864881361047
-0.275234607461651	27.435339894712808	278.47875181200834
-0.07389181353474175	31.27328908216989	276.87887388418346
-0.05901426718546275	31.033417257953822	275.47898069733674
-0.04463263904782638	29.11444266422528	274.07908751049007
-0.028267338063619467	26.635767147325915	272.2792248416871
-0.0024795910582025137	24.716792553597372	271.17930876630754
0.04388876173038374	22.637903410391452	269.8794079499499
0.10736629282064084	20.239185168230776	268.3795223926141
0.10587853818571295	18.400167849240923	267.0296253910119
0.01810101472496678	17.200808728160585	265.9797055008769
-0.005455100328058316	15.681620508125489	264.3298313878075
-0.006942854962986217	14.002517738613015	262.97993438620534
-0.006942854962986217	12.643244068055296	261.68003356984764
0.008926527809578061	10.16456855115593	260.38013275349
0.0669489585717662	8.245593957427388	258.8802471961542
0.002479591058223823	9.285038529030349	257.88032349126365
-0.04165712977797058	14.722133211261216	256.5304264896615
0.028267338063640773	22.07820248722063	255.48050659952645
-0.18547341115433436	27.99504081788363	254.18060578316877
-0.09521629663537501	31.51316090638596	253.0806897077892
-0.06025406271456933	33.03234912642105	251.6807965209425
-0.04339284351871979	32.31273365377285	250.5808804455629
-0.0317387655451179	29.834058136873484	249.28097962920523
-0.010910200656127286	27.03555352101936	247.98107881284756
0.02330815594721444	24.15709163042655	247.13114366369064
0.08207446402686652	20.958800640878977	245.7312504768439
0.13662546730755623	18.48012512397961	244.3313572899972
0.05628671702144958	16.721065079728447	243.48142214084024
0.008430609597935425	14.882047760738596	242.33150988021615
-0.0024795910582025137	12.963073167010053	241.13160143434752
-0.004215304798951732	11.124055848020202	239.98168917372345
-0.003719386587309098	9.444953078507726	239.28174258030006
0.06198977645533986	7.366063935301807	237.83185320820883
0.03149080643931789	6.566491187914915	236.5819485770957
-0.034218356603331064	9.924696726939864	235.78200961318328
-0.04661631189439691	17.120851453421896	234.73208972304823
0.012149996185255182	25.9961089494164	233.43218890669056
-0.19241626611733118	31.593118181124648	232.53225757228907
-0.05901426718546276	33.35217822537581	231.83231097886573
-0.04686427100021823	32.952391851682364	230.432417792019
-0.03669794766154424	30.553673609521688	229.28250553139492
-0.022316319523907863	27.435339894712808	228.38257419699346
0.010414282444505962	24.79674982833606	227.43264667734744
0.05827038986802011	22.15815976195932	226.1827420462343
0.1262111848630609	19.51956969558257	225.48279545281093
0.0937285420004684	17.520637827115344	224.58286411840947
0.019588769359894686	15.841535057602867	223.53294422827443
0.0022316319524025062	13.842603189135636	222.58301670862846
0.0002479591058319715	11.044098573281513	221.58309300373793
0.0019836728465811894	8.725337605859524	220.73315785458098
0.04810406652934612	6.806363012130982	219.9832150759131
0.060502021820411964	6.166704814221468	219.28326848248975
-0.0059510185397009495	9.20508125429166	218.4833295185773
-0.03992141603722135	16.001449607080247	217.6333943694204
0.11579690241856563	23.037689784084897	216.4834821087963
-0.24919890135041275	28.39482719157708	215.5335545891503
-0.06347753109024645	31.912947280079404	214.98359655146052
-0.04884794384678876	33.592050049591876	214.08366521705906
-0.03273060196840317	32.792477302204986	214.88360418097147
-0.01983672846569469	30.073929961089554	215.23357747768316
0.003967345693151724	26.475852597848537	215.5835507743948
0.04512855725949032	23.197604333562275	217.33341725795324
0.11009384298467532	20.878843366140288	216.93344777599705
0.12819485770963146	18.879911497673056	217.83337911039848
0.04314488441291978	17.040894178683203	218.48332951857734
0.01611734187839625	14.802090485999907	218.88329900053353
0.009918364232863328	12.883115892271364	219.28326848248975
0.00967040512704201	11.363927672236269	220.63316548409193
0.026531624322891557	9.524910353246417	220.08320744640216
0.08976119630732735	7.206149385824428	220.43318074311384
0.0183489738307881	7.286106660563117	220.68316166933647
-0.026531624322870248	11.923628595407095	220.48317692835835
0.08306630045015179	21.118715190356355	220.78315403982552
-0.1730754558632685	28.874570840009213	220.5831692988474
-0.07785915922788283	32.55260547798892	220.33318837262476
-0.04463263904782637	34.231708247501395	220.53317311360288
-0.030003051804368686	33.592050049591876	221.1331273365372
-0.015869382772553627	30.873502708476444	220.4331807431138
0.0017357137407598726	27.675211718928875	220.33318837262476
0.04140917067217057	24.95666437781344	220.43318074311384
0.10934996566721136	22.557946135652763	219.93321889066857
0.1596856641489387	20.479056992446843	219.88322270542406
0.06000610360876933	18.64003967345699	219.9832150759131
0.015621423666753615	16.801022354467136	219.73323414969047
0.011158159761969913	14.562218661783838	220.03321126115765
0.009422446021220693	12.643244068055296	220.33318837262476
0.01066224155032728	10.804226749065444	220.98313878080364
0.0756275272755123	8.885252155336904	221.08313115129266
0.03198672465096053	9.20508125429166	221.38310826275983
-0.029507133592726054	13.442816815442189	221.58309300373793
-0.025787747005406293	20.559014267185532	220.83315022507003
-0.02380407415883576	27.11551079575805	221.78307774471602
-0.17877851529715874	31.593118181124648	221.28311589227076
-0.058270389867998804	34.23170824750139	220.3831845578693
-0.04339284351871979	34.87136644541091	220.88314641031457
-0.03025101091019	33.11230640115974	220.43318074311384
-0.013141832608519135	29.434271763180035	221.48310063324888
0.02082856488900127	26.31593804837116	220.13320363164667
0.08703364614329287	24.23704890516524	220.03321126115762
0.1713397421225406	22.15815976195932	220.63316548409193
0.09372854200046841	20.319142442969465	219.48325322346784
0.012645914396897814	18.64003967345699	220.1332036316467
0.0004959182116532884	16.801022354467136	219.4332570382233
-0.0017357137407385632	15.121919584954664	218.88329900053353
-0.0032234683756664642	13.522774090180878	218.93329518577804
0.03372243839170974	11.683756771191026	220.1332036316467
0.053807125963236405	10.24452582589462	218.53332570382184
-0.013389791714340455	11.363927672236269	218.43333333333283
-0.04612039368275428	17.92042420080879	217.4334096284423
0.09695201037614554	25.516365300984265	216.58347447928534
-0.28912031738764477	29.754100862134795	216.88345159075251
-0.07438773174638438	31.83299000534072	216.98344396124156
-0.058766308079641436	31.992904554818097	216.33349355306274
-0.04884794384678876	30.31380178530562	216.2834973678182
-0.0347142748149737	27.675211718928875	215.98352025635103
-0.008182650492092804	25.276493476768195	215.38356603341674
0.04711223010606085	23.277561608300964	215.08358892194957
0.13662546730755623	21.278629739833733	214.9835965514605
0.13464179446098568	19.439612420843883	214.7836118104824
0.023804074158857068	17.92042420080879	214.33364614328167
-0.005207141222236999	16.321278706035002	214.23365377279265
-0.008430609597914118	14.882047760738596	213.93367666132548
-0.008926527809556752	13.762645914396947	213.73369192034738
-0.0024795910582025137	12.163500419623162	213.6336995498583
0.060254062714590655	10.484397650110687	213.28372625314665
-0.0032234683756664642	10.724269474326755	213.1837338826576
-0.051079575799180627	14.322346837567771	212.93375295643497
0.0024795910582238283	20.319142442969465	212.93375295643494
-0.1467917906462089	25.91615167467771	212.6337758449678
-0.120260166323328	29.19439993896397	211.98382543678898
-0.06670099946592357	30.31380178530562	211.58385595483276
-0.05331120775157246	29.754100862134795	211.4338673990992
-0.037937743190650824	27.515297169451497	210.8839093614094
-0.020084687571516005	24.79674982833606	210.63392843518676
0.013637750820183082	23.117647058823586	210.4839398794532
0.07612344548715493	21.518501564049803	210.28395513847508
0.14183260852980387	19.759441519798642	209.83398947127435
0.05380712596323641	18.160296025024856	209.5340123598072
-0.003471427481487781	16.721065079728447	209.28403143358457
-0.010662241550305969	15.361791409170731	209.03405050736194
-0.010910200656127288	14.082475013351704	208.68407721065026
-0.011158159761948602	12.803158617532675	208.5840848401612
0.03868162050813608	11.124055848020202	208.28410772869404
0.034466315709173696	9.764782177462484	207.7341496910043
-0.0332265201800458	12.163500419623162	207.5841611352707
-0.05653467612724958	19.119783321889123	207.28418402380353
0.050335698481737974	25.276493476768195	206.9842069123364
-0.2653162432287984	29.11444266422528	206.68422980086922
-0.08058670939191731	30.713588158999066	206.3842526894021
-0.06694895857174489	30.633630884260377	206.2342641336685
-0.052567330434108515	28.874570840009213	205.98428320744586
-0.03744182497900819	26.635767147325915	205.73430228122325
-0.009422446021199387	24.636835278858683	205.38432898451157
0.042648966201277144	22.87777523460752	205.28433661402252
0.13414587624934307	20.71892881666291	204.98435950255532
0.13092240787366596	18.48012512397961	204.6843823910882
0.029011215381104728	16.40123598077369	204.38440527962103
-0.016613260090017574	14.40230411230646	204.0844281681539
-0.025291828793763665	12.723201342793987	203.98443579766484
-0.015373464560910991	11.044098573281513	203.63446250095313
0.017605096513324148	9.12512397955297	203.33448538948602
0.0860418097200076	7.685893034256564	203.08450446326339
0.01041428244450596	8.965209430075593	202.7845273517962
-0.04587243457693296	14.242389562829082	202.58454261081812
0.007934691386292794	21.67841611352718	202.2345693141064
-0.16960402838177005	27.835126268406253	202.03458457312834
-0.10290302891583583	31.353246356908578	201.68461127641666
-0.0639734493018891	32.7125200274663	201.434630350194
-0.05405508506903641	31.51316090638596	201.13465323872688
-0.04835202563514613	28.554741741054457	201.0346608682378
-0.03099488822765395	25.916151674677714	200.6346913862816
0.0064469367513648925	23.517433432517034	200.38471046005895
0.06273365377280382	21.038757915617666	200.0847333485918
0.12497138933395434	18.879911497673056	199.88474860761372
0.04463263904784768	17.120851453421892	199.63476768139108
-0.005703059433879633	15.44174868390942	199.33479056992394
-0.015125505455089672	13.682688639658258	199.18480201419035
-0.017109178301660206	12.083543144884473	198.93482108796775
-0.013637750820161772	10.084611276417242	198.78483253223416
0.03768978408485081	7.525978484779186	198.43485923552248
0.03322652018006711	7.286106660563117	198.18487830929985
-0.03198672465093921	12.483329518577918	197.9348973830772
-0.057030594338892224	20.159227893492087	197.63492027161004
0.04339284351874111	27.03555352101936	197.3349431601429
-0.24969481956205536	31.35324635690858	197.13495841916478
-0.07885099565116808	33.03234912642105	196.98496986343122
-0.065461203936817	32.55260547798892	196.58500038147503
-0.05107957579918061	30.153887235828243	196.43501182574144
-0.03644998855572292	27.275425345235426	196.1350347142743
-0.012893873502697821	24.716792553597372	196.03504234378522
0.026779583428712873	22.318074311436696	195.63507286182903
0.09496833752957501	19.83939879453733	195.4350881208509
0.09075303273061261	16.960936903944518	195.1851071946283
0.007190814068828842	14.802090485999907	194.93512626840567
-0.011406118867769922	13.122987716487433	194.63514915693852
-0.013389791714340456	11.603799496452336	194.38516823071586
-0.008430609597914118	10.004654001678553	194.13518730449326
0.01289387350271913	7.845807583733943	193.98519874875967
0.06496528572519567	6.086747539482779	193.68522163729253
-0.0009918364232746127	7.925764858472633	193.38524452582539
-0.04165712977797057	14.242389562829082	193.13526359960275
0.06174181734951855	21.91828793774325	192.98527504386914
-0.195391775387187	27.835126268406253	192.73529411764653
-0.0820744640268452	31.593118181124648	192.58530556191295
-0.05851834897382012	33.4321355001145	192.2853284504458
-0.04711223010603954	31.992904554818097	192.18533607995676
-0.03818570229647214	28.9545281147479	191.83536278324507
-0.017605096513302842	26.076066224155092	191.6853742275115
0.01611734187839625	23.597390707255723	191.43539330128885
0.07513160906386966	21.198672465095044	191.13541618982168
0.13513771267262834	18.959868772411745	191.03542381933266
0.05628671702144957	17.120851453421892	190.63545433737642
0.011902037079433863	15.201876859693353	190.48546578164286
0.004463263904794358	13.122987716487433	190.28548104066476
0.005455100328079625	11.443884946974958	190.08549629968667
0.014877546349289665	9.844739452201173	189.93550774395308
0.08951323720150603	7.605935759517875	189.5355382619969
0.041905088883813196	8.08567940795001	189.43554589150781
-0.012645914396876505	13.3628595407035	189.08557259479616
-0.009670405127020701	21.038757915617666	188.88558785381804
0.023308155947214443	27.595254444190186	188.78559548332902
-0.15001525902188603	31.753032730602026	188.48561837186182
-0.04463263904782637	33.91187914854663	188.33562981612823
-0.027771419851976828	33.99183642328532	188.08564888990563
-0.01934081025405206	31.753032730602026	187.98565651941658
-0.000495918211631979	28.554741741054457	187.58568703746036
0.03025101091021131	25.996108949416403	187.4856946669713
0.08554589150836497	23.677347981994412	187.33570611123776
0.16042954146640268	20.71892881666291	187.0857251850151
0.10910200656139007	18.160296025024856	186.885740444037
0.03248264286260316	16.40123598077369	186.73575188830344
0.020580605783179953	14.40230411230646	186.53576714732532
0.019588769359894682	12.723201342793987	186.38577859159176
0.021572442206465224	11.523842221713647	186.1357976653691
0.05355916685741509	9.844739452201173	186.03580529488005
0.07984283207447468	8.805294880598213	185.78582436865744
0.007686732280471475	11.124055848020202	185.6858319981684
-0.03198672465093921	17.44068055237665	185.43585107194576
0.1331540398260578	24.636835278858683	185.28586251621218
-0.2769703212024003	29.834058136873484	185.08587777523405
-0.05306324864575115	33.19226367589843	184.88589303425596
-0.038185702296472133	34.47158007171746	184.63591210803332
-0.028267338063619463	32.55260547798892	184.48592355229977
-0.012397955291055189	29.514229037918728	184.33593499656618
0.012645914396897813	27.03555352101936	184.1859464408326
0.06645304036012357	24.716792553597372	183.93596551461
0.1492713817044434	22.318074311436696	183.7859769588764
0.1594377050431174	20.63897154192422	183.5359960326538
0.04661631189441822	19.359655146105194	183.43600366216472
0.015373464560932297	17.76050965133141	183.08603036545304
0.009918364232863328	15.841535057602867	182.986037994964
0.0064469367513648925	14.162432288090393	182.73605706874133
0.012397955291076497	11.923628595407093	182.6360646982523
0.07562752727551228	9.684824902723793	182.33608758678514
0.011654077973612544	10.884184023804135	182.18609903105158
-0.040417334248863984	16.081406881818936	182.036110475318
-0.0007438773174532967	22.87777523460752	181.8861219195844
-0.10662241550315558	28.2349126420997	181.8861219195844
-0.13761730373082018	31.51316090638596	181.53614862287273
-0.06694895857174489	32.872434576943675	181.58614480811727
-0.05306324864575115	31.992904554818097	181.18617532616105
-0.04264896620125585	29.514229037918728	181.28616769665012
-0.02330815594719313	26.95559624628067	180.93619439993842
0.013141832608540448	24.79674982833606	180.8861982146939
0.08157854581522389	22.238117036698007	180.58622110322673
0.15745403219654683	19.679484245059953	180.4862287327377
0.06446936751355302	18.240253299763545	180.38623636224867
-0.0032234683756664642	17.120851453421892	180.23624780651505
-0.014133669031804404	16.001449607080247	179.93627069504794
-0.01611734187837494	14.722133211261216	179.7362859540698
-0.014877546349268356	13.282902265964811	179.5363012130917
0.026779583428712873	11.363927672236269	179.43630884260267
0.03421835660335238	10.16456855115593	179.23632410162455
-0.03248264286258185	11.763714045929715	178.98634317540188
-0.06025406271456933	16.721065079728447	178.88635080491287
0.06893263141833673	22.87777523460752	178.68636606393477
-0.28515297169450377	28.2349126420997	178.48638132295667
-0.08504997329670103	30.633630884260377	178.38638895246763
-0.06918059052413673	30.233844510566932	178.08641184100046
-0.05727855344471354	28.39482719157708	178.03641565575595
-0.04612039368275428	26.15602349889378	177.7864347295333
-0.024052033264657078	24.23704890516524	177.68644235904426
0.02405203326467839	22.398031586175385	177.33646906233258
0.1036469062333211	20.479056992446843	177.186480506599
0.10463874265660636	18.71999694819568	177.08648813610995
0.0064469367513648925	17.44068055237665	176.88650339513183
-0.017853055619124158	16.081406881818936	176.78651102464278
-0.022068360418086543	14.562218661783838	176.3865415426866
-0.02082856488897996	12.963073167010055	176.3865415426866
-0.012149996185233871	11.044098573281513	176.13656061646395
0.048352025635167446	9.364995803769038	176.08656443121941
-0.01462958724344704	10.084611276417242	175.83658350499678
-0.06521324483099568	14.642175936522529	175.68659494926322
-0.012893873502697818	21.278629739833733	175.48661020828513
-0.1715877012283406	26.635767147325915	175.286625467307
-0.1376173037308202	29.594186312657413	175.18663309681796
-0.08703364614327158	30.553673609521688	174.8866559853508
-0.07513160906384836	29.914015411612176	174.78666361486177
-0.06347753109024645	28.074998092622323	174.53668268863913
-0.044632639047826383	25.836194399939025	174.38669413290552
-0.011654077973591238	23.11764705882359	174.38669413290552
0.04587243457695427	20.559014267185532	174.0867170214384
0.1155489433127443	18.64003967345699	173.98672465094933
0.03273060196842447	17.280766002899274	173.68674753948218
-0.02306019684137181	15.921492332341556	173.63675135423765
-0.032482642862581845	14.322346837567771	173.3367742427705
-0.03446631570915238	12.963073167010055	173.18678568703692
-0.033474479285867116	11.603799496452336	173.03679713130333
0.013637750820183082	9.524910353246417	172.88680857556977
0.010166323338684644	8.08567940795001	172.73682001983622
-0.05331120775157246	10.24452582589462	172.53683527885806
-0.07562752727549098	16.64110780498976	172.43684290836904
0.030251010910211318	25.2764934767682	172.13686579690187
-0.29259174486914324	30.713588158999066	172.08686961165736
-0.1083581292439048	32.31273365377285	171.78689250019022
-0.09298466468298316	32.072861829556786	171.78689250019022
-0.07835507743952547	30.073929961089554	171.5369115739676
-0.0671969176775662	27.435339894712808	171.48691538872305
-0.04438467994200506	25.036621652552128	171.386923018234
-0.00024795910581066217	22.637903410391452	171.08694590676683
0.06794079499505147	20.159227893492087	170.98695353627778
0.0684367132066941	18.000381475547478	170.73697261005515
-0.01859693293658811	16.40123598077369	170.68697642481064
-0.0433928435187198	14.802090485999907	170.48699168383254
-0.046368352788575595	12.723201342793987	170.28700694285442
-0.04909590295261008	10.484397650110687	170.18701457236537
-0.033474479285867116	8.1656366826887	170.03702601663178
0.02479591058214234	6.646448462653604	169.88703746089823
-0.04339284351871979	8.565423056382146	169.68705271992013
-0.0934805828946258	14.722133211261216	169.487067978942
-0.031738765545117904	22.71786068513014	169.33707942320842
-0.20109483482107732	29.03448538948659	169.08709849698582
-0.15497444113831235	32.7125200274663	169.2370870527194
-0.11430914778361641	33.99183642328533	168.93710994125223
-0.10191119249255055	33.03234912642105	168.6871290150296
-0.09273670557716185	30.39375906004431	168.63713282978506
-0.07612344548713361	26.635767147325915	168.4871442740515
-0.03768978408482951	23.357518883039653	168.43714808880696
0.0183489738307881	20.63897154192422	168.18716716258436
0.0818265049210452	18.320210574502234	168.08717479209528
0.0153734645609323	16.321278706035002	167.8871900511172
-0.035706111238258974	14.482261387045149	167.6872053101391
-0.042401007095434526	12.483329518577918	167.6872053101391
-0.03942549782557872	10.644312199588066	167.4372243839165
-0.03868162050811477	8.725337605859524	167.28723582818287
0.020580605783179953	6.406576638437536	167.23723964293833
0.0024795910582238213	5.686961165789333	166.93726253147122
-0.06322957198442514	9.20508125429166	166.88726634622668
-0.08157854581520259	18.240253299763545	166.68728160524856
0.029755092698568672	26.635767147325915	166.53729304951497
-0.2519264515144472	30.713588158999066	166.48729686427046
-0.09620813305866029	32.7125200274663	166.28731212329237
-0.08083466849773863	32.39269092851154	166.28731212329237
-0.06794079499503015	30.153887235828243	165.98733501182522
-0.055294880598143	27.355382619974115	165.88734264133615
-0.027771419851976835	25.036621652552128	165.8373464560916
0.01289387350271913	22.71786068513014	165.68735790035805
0.08504997329672234	20.239185168230776	165.5373693446245
0.08802548256657812	18.080338750286167	165.33738460364637
0.013637750820183078	16.241321431296313	165.38738078889088
-0.003967345693130415	14.002517738613015	165.2373922331573
-0.006198977645522266	11.923628595407093	165.08740367742374
-0.003719386587309098	10.24452582589462	164.9874113069347
0.026035706111248922	8.1656366826887	164.73743038071206
0.07166018158237122	7.04623483634705	164.68743419546755
0.006446936751364894	9.444953078507726	164.53744563973396
-0.038433661402293456	15.601663233386798	164.43745326924488
0.10488670176242768	22.79781795986883	164.28746471351133
-0.19712748912793623	28.39482719157708	164.08747997253323
-0.0684367132066728	31.832990005340715	164.0374837872887
-0.04339284351871979	33.35217822537581	163.88749523155514
-0.0287632562752621	32.7125200274663	163.78750286106606
-0.014133669031804408	29.674143587396106	163.6375143053325
0.010166323338684644	26.475852597848537	163.48752574959892
0.053063248645772464	24.23704890516524	163.43752956435438
0.11455710688945904	21.758373388265873	163.13755245288723
0.16390096894790107	19.439612420843883	163.28754100862082
0.06992446784162201	17.600595101854033	162.98756389715365
0.02851529716946209	15.841535057602867	162.8875715266646
0.024547951476321026	14.002517738613015	162.78757915617555
0.025043869687963655	12.563286793316607	162.58759441519746
0.02405203326467839	10.884184023804133	162.63759060044197
0.09100099183643394	9.045166704814282	162.38760967421933
0.05777447165637749	8.885252155336904	162.2876173037303
-0.005703059433879633	14.40230411230646	162.18762493324124
-0.010662241550305972	23.117647058823586	162.0876325627522
0.040665293354706616	29.03448538948659	162.0876325627522
-0.17233157854580455	32.7125200274663	161.78765545128505
-0.03372243839168844	34.55153734645615	161.78765545128505
-0.01686121919583889	34.1517509727627	161.687663080796
-0.0014877546349172464	31.753032730602026	161.48767833981788
0.015125505455110981	28.9545281147479	161.38768596932883
0.04364080262456242	26.635767147325915	161.28769359883978
0.10042343785764397	24.556878004119994	161.23769741359524
[truncated: 168,588 more rows]
